# Supplementary material for: The structure of a hibernating ribosome in a Lyme disease pathogen
Source: Nat Commun. 2023 Oct 31;14:6961. doi: 10.1038/s41467-023-42266-7 (PMC10618245; doi:10.1038/s41467-023-42266-7)
Supplement: Supplementary file 9 — Source Data [file 41467_2023_42266_MOESM9_ESM.xlsx]

## Sheet: Supplementary Fig. 10 8FMW fsc
Figure S8 8FMW FSC curves
wave_number	fsc_nomask	fsc_sphericalmask	fsc_loosemask	fsc_tightmask	fsc_noisesub_true	fsc_noisesub
0.5	1	1	1	1	nan	1
1.5	0.999678	0.999903	0.999996	1	0.333333	1
2.5	0.999907	0.999951	0.999986	0.999998	-0.344828	0.999998
3.5	0.999069	0.999694	0.99995	0.999991	0.044586	0.999991
4.5	0.999382	0.999814	0.999962	0.999984	0.118812	0.999984
5.5	0.998821	0.999623	0.999934	0.999971	0.043478	0.999971
6.5	0.99836	0.999436	0.999882	0.999954	-0.019894	0.999954
7.5	0.997692	0.99922	0.999852	0.999944	-0.023991	0.999944
8.5	0.997216	0.999011	0.999761	0.999884	-0.004113	0.999884
9.5	0.99579	0.998484	0.999703	0.999843	0.000378	0.999843
10.5	0.995663	0.998201	0.999705	0.999838	-0.01952	0.999838
11.5	0.995627	0.998335	0.999727	0.999845	0.000384	0.999845
12.5	0.994313	0.997832	0.999626	0.999824	-0.028631	0.999824
13.5	0.993943	0.997574	0.999447	0.999789	-0.044352	0.999789
14.5	0.99315	0.997255	0.999361	0.999772	-0.007652	0.999772
15.5	0.993114	0.997023	0.999268	0.999749	0.003556	0.999749
16.5	0.992255	0.997076	0.999252	0.999748	0.009153	0.999748
17.5	0.993028	0.997101	0.999293	0.999741	0.022272	0.999741
18.5	0.990797	0.996239	0.999226	0.999735	0.027577	0.999735
19.5	0.989822	0.995835	0.998992	0.999694	0.029284	0.999694
20.5	0.98601	0.994265	0.998707	0.999643	0.016437	0.999643
21.5	0.982444	0.993475	0.998576	0.999619	0.022178	0.999619
22.5	0.978581	0.991911	0.998114	0.999514	0.013077	0.999514
23.5	0.973333	0.989093	0.997656	0.999362	-0.016812	0.999362
24.5	0.967603	0.986923	0.997186	0.999207	-0.032852	0.999207
25.5	0.965023	0.985443	0.996579	0.999037	0.004558	0.999037
26.5	0.962527	0.984752	0.996128	0.998936	0.01506	0.998936
27.5	0.958934	0.982146	0.995499	0.99876	0.009756	0.99876
28.5	0.949434	0.977613	0.994555	0.998431	-0.012071	0.998431
29.5	0.942855	0.975248	0.993755	0.99818	-0.024592	0.99818
30.5	0.938826	0.97386	0.993389	0.998121	-0.018846	0.998121
31.5	0.936739	0.972769	0.993358	0.998173	-0.003569	0.998173
32.5	0.933035	0.970288	0.992888	0.998035	-0.005859	0.998035
33.5	0.929739	0.969749	0.992352	0.99785	-0.003589	0.99785
34.5	0.925649	0.966765	0.992203	0.997751	-0.007126	0.997751
35.5	0.923219	0.965886	0.991492	0.997626	-0.009378	0.997626
36.5	0.921819	0.965407	0.990978	0.997631	-0.0131	0.997631
37.5	0.919556	0.963977	0.990474	0.997503	-0.00511	0.997503
38.5	0.919799	0.964942	0.990207	0.997188	0.002748	0.997188
39.5	0.920031	0.964891	0.99077	0.997113	0.003948	0.997113
40.5	0.917496	0.964262	0.99122	0.997266	-0.011377	0.997266
41.5	0.916003	0.964048	0.991082	0.99719	-0.017746	0.99719
42.5	0.914821	0.962703	0.990395	0.997122	-0.024941	0.997122
43.5	0.909371	0.960313	0.989925	0.997051	-0.020671	0.997051
44.5	0.905253	0.957688	0.98911	0.996768	-0.005284	0.996768
45.5	0.89679	0.954931	0.988292	0.996406	-0.001279	0.996406
46.5	0.891873	0.952924	0.987778	0.996131	0.001308	0.996131
47.5	0.883877	0.948385	0.98608	0.995796	-0.003157	0.995796
48.5	0.879481	0.945818	0.984994	0.995633	-0.008159	0.995633
49.5	0.86843	0.941628	0.984356	0.99541	-0.003976	0.99541
50.5	0.861393	0.936945	0.983598	0.995031	0.003455	0.995031
51.5	0.848677	0.933758	0.982599	0.994532	0.006175	0.994532
52.5	0.838101	0.927424	0.98017	0.99388	0.01313	0.99388
53.5	0.824595	0.918523	0.977687	0.993108	0.006129	0.993108
54.5	0.806319	0.912572	0.976947	0.992626	-0.008387	0.992626
55.5	0.800234	0.908687	0.975632	0.992058	-0.014173	0.992058
56.5	0.791522	0.90291	0.97395	0.991234	-0.00786	0.991234
57.5	0.778056	0.897618	0.972182	0.99068	0.006613	0.99068
58.5	0.775823	0.894021	0.970731	0.989901	0.017107	0.989901
59.5	0.762469	0.888771	0.969706	0.989349	0.007763	0.989349
60.5	0.752203	0.883028	0.966542	0.98851	-0.002137	0.98851
61.5	0.739899	0.875319	0.96349	0.987845	-0.004666	0.987845
62.5	0.732686	0.867839	0.962238	0.987504	0.000362	0.987504
63.5	0.729902	0.870897	0.962863	0.987099	0.000319	0.987099
64.5	0.721506	0.867286	0.96234	0.986901	0.003532	0.986901
65.5	0.710234	0.861527	0.961048	0.986366	0.001114	0.986366
66.5	0.70313	0.856047	0.957577	0.98545	-0.003973	0.98545
67.5	0.692223	0.849041	0.954925	0.984511	-0.004569	0.984511
68.5	0.689674	0.849129	0.955064	0.983949	0.000876	0.983949
69.5	0.676922	0.839482	0.951605	0.98246	-0.008295	0.98246
70.5	0.660788	0.83264	0.948328	0.981374	-0.01521	0.981374
71.5	0.654838	0.828782	0.947353	0.980862	-0.015106	0.980862
72.5	0.641273	0.820566	0.945643	0.98027	-0.002735	0.98027
73.5	0.623614	0.811835	0.942207	0.978665	0.002366	0.978665
74.5	0.599655	0.793618	0.936111	0.976671	0.003985	0.976671
75.5	0.596105	0.788762	0.932453	0.975479	0.010696	0.975479
76.5	0.589871	0.786764	0.932665	0.975407	0.005263	0.975407
77.5	0.583516	0.784054	0.932149	0.974455	0.005165	0.974455
78.5	0.571795	0.777317	0.92834	0.972628	-0.003628	0.972628
79.5	0.567647	0.771327	0.925972	0.971955	-0.01249	0.971955
80.5	0.570779	0.77354	0.923752	0.971567	-0.007687	0.971567
81.5	0.564402	0.772551	0.924682	0.971696	-0.00584	0.971696
82.5	0.561972	0.768596	0.923556	0.971108	0.002613	0.971108
83.5	0.548266	0.760338	0.921394	0.971458	0.009783	0.971458
84.5	0.553979	0.761771	0.920475	0.971075	0.009804	0.971075
85.5	0.541821	0.758872	0.920164	0.970115	0.000789	0.970115
86.5	0.530607	0.746464	0.916252	0.968442	0.002423	0.968442
87.5	0.52383	0.740776	0.914601	0.966739	0.005475	0.966739
88.5	0.516807	0.736218	0.913963	0.966192	0.001182	0.966192
89.5	0.509596	0.732883	0.910383	0.965845	0.00169	0.965845
90.5	0.506416	0.730854	0.906804	0.964707	0.002271	0.964707
91.5	0.508294	0.732919	0.906557	0.963781	0.005714	0.963781
92.5	0.491791	0.721672	0.906268	0.963173	0.012382	0.963173
93.5	0.489815	0.71747	0.902765	0.96193	0.010361	0.96193
94.5	0.471657	0.708686	0.89827	0.960512	0.003196	0.960512
95.5	0.464078	0.699127	0.891739	0.958544	0.007026	0.958544
96.5	0.462356	0.692761	0.891318	0.956285	-0.000692	0.956285
97.5	0.446697	0.686573	0.886965	0.954027	-0.001442	0.954027
98.5	0.432028	0.673636	0.88247	0.953015	0.010123	0.953015
99.5	0.436259	0.673279	0.879414	0.951617	0.006909	0.951617
100.5	0.421938	0.664281	0.877737	0.951077	0.012662	0.951077
101.5	0.418221	0.656831	0.873376	0.949873	0.015736	0.949873
102.5	0.399661	0.64445	0.870603	0.94743	0.01147	0.94743
103.5	0.393098	0.637136	0.86728	0.945348	0.005489	0.945348
104.5	0.385991	0.631347	0.863341	0.942635	0.004828	0.942635
105.5	0.375294	0.624032	0.857772	0.939989	0.003297	0.939989
106.5	0.373154	0.616846	0.851196	0.937896	0.00343	0.937896
107.5	0.3559	0.607359	0.846588	0.937187	0.017504	0.937187
108.5	0.3471	0.588062	0.836562	0.933198	0.041481	0.933198
109.5	0.330263	0.57208	0.826545	0.927799	0.058554	0.927799
110.5	0.314244	0.558022	0.818579	0.923455	0.051427	0.923455
111.5	0.30331	0.546175	0.811469	0.920581	0.043313	0.920581
112.5	0.295396	0.541802	0.807097	0.917386	0.052218	0.917386
113.5	0.289534	0.529237	0.800886	0.914125	0.056982	0.914125
114.5	0.281295	0.519991	0.792172	0.911253	0.06721	0.911253
115.5	0.271427	0.509744	0.787089	0.909037	0.118979	0.909037
116.5	0.259766	0.497066	0.779097	0.904393	0.255063	0.904393
117.5	0.25229	0.48481	0.771036	0.898941	0.503786	0.898941
118.5	0.239124	0.466303	0.761889	0.892774	0.733348	0.892774
119.5	0.227173	0.450897	0.749125	0.886582	0.83194	0.83194
120.5	0.221478	0.440131	0.738841	0.88213	0.851353	0.851353
121.5	0.212811	0.42977	0.72865	0.876041	0.853606	0.853606
122.5	0.196257	0.401945	0.709316	0.865957	0.847943	0.847943
123.5	0.181148	0.384178	0.689092	0.852528	0.835085	0.835085
124.5	0.158493	0.35238	0.664785	0.841452	0.825211	0.825211
125.5	0.141005	0.316272	0.630167	0.828334	0.816721	0.816721
126.5	0.116547	0.281999	0.597147	0.813872	0.805037	0.805037
127.5	0.109164	0.260513	0.569541	0.798106	0.789059	0.789059
128.5	0.102027	0.244476	0.546131	0.780873	0.771243	0.771243
129.5	0.095303	0.233494	0.533006	0.764626	0.754164	0.754164
130.5	0.087056	0.220178	0.509543	0.752892	0.743931	0.743931
131.5	0.080965	0.202293	0.48617	0.742904	0.735996	0.735996
132.5	0.074866	0.188292	0.466144	0.727406	0.718687	0.718687
133.5	0.071054	0.183951	0.453535	0.711464	0.703109	0.703109
134.5	0.064491	0.176887	0.436362	0.69915	0.692764	0.692764
135.5	0.065708	0.162798	0.426953	0.692291	0.689161	0.689161
136.5	0.064447	0.166409	0.433501	0.694863	0.689253	0.689253
137.5	0.067714	0.168577	0.441857	0.69748	0.688926	0.688926
138.5	0.060031	0.169735	0.446405	0.700013	0.696136	0.696136
139.5	0.069566	0.170926	0.444705	0.699114	0.697261	0.697261
140.5	0.06563	0.174525	0.44736	0.697467	0.695365	0.695365
141.5	0.064825	0.173046	0.441213	0.693135	0.688377	0.688377
142.5	0.068546	0.179644	0.439413	0.693443	0.686758	0.686758
143.5	0.058518	0.163635	0.435234	0.688489	0.683234	0.683234
144.5	0.064946	0.165732	0.428098	0.68526	0.681736	0.681736
145.5	0.057951	0.158574	0.422934	0.679807	0.674583	0.674583
146.5	0.061101	0.159337	0.418019	0.672904	0.667873	0.667873
147.5	0.053439	0.155091	0.4111	0.667519	0.661286	0.661286
148.5	0.056847	0.145253	0.397315	0.654511	0.646087	0.646087
149.5	0.053199	0.142208	0.37814	0.635937	0.626333	0.626333
150.5	0.051325	0.128638	0.356896	0.617742	0.609206	0.609206
151.5	0.042193	0.116601	0.337047	0.600302	0.58921	0.58921
152.5	0.037737	0.107271	0.31795	0.578957	0.564871	0.564871
153.5	0.034953	0.1048	0.293104	0.557312	0.547361	0.547361
154.5	0.038753	0.095474	0.279822	0.541893	0.538527	0.538527
155.5	0.032105	0.085121	0.265172	0.527231	0.527462	0.527462
156.5	0.024891	0.070512	0.246846	0.499542	0.497285	0.497285
157.5	0.021936	0.06705	0.222553	0.466582	0.45618	0.45618
158.5	0.025816	0.06592	0.207134	0.440182	0.425484	0.425484
159.5	0.025135	0.055303	0.188945	0.414618	0.404924	0.404924
160.5	0.020069	0.052673	0.172391	0.387414	0.381722	0.381722
161.5	0.018013	0.04555	0.155612	0.36966	0.367144	0.367144
162.5	0.014725	0.040178	0.141341	0.345935	0.344532	0.344532
163.5	0.00991	0.039119	0.124137	0.310649	0.304013	0.304013
164.5	0.012774	0.030762	0.110198	0.28098	0.271139	0.271139
165.5	0.007502	0.026452	0.096759	0.255083	0.249907	0.249907
166.5	0.003921	0.019167	0.0837	0.233609	0.234008	0.234008
167.5	0.004222	0.027422	0.078715	0.212617	0.21242	0.21242
168.5	0.006412	0.01019	0.056417	0.186374	0.186287	0.186287
169.5	0.005766	0.017174	0.055496	0.168729	0.16588	0.16588
170.5	0.003481	0.015666	0.05181	0.152828	0.152605	0.152605
171.5	0.008656	0.014867	0.040076	0.135441	0.149261	0.149261
172.5	0.00416	0.004813	0.037408	0.12658	0.143441	0.143441
173.5	0.004825	0.008991	0.036467	0.116712	0.133529	0.133529
174.5	0.000976	0.006998	0.034732	0.105902	0.117067	0.117067
175.5	0.004982	0.010802	0.037184	0.099732	0.105604	0.105604
176.5	-0.000191	0.005221	0.027986	0.097321	0.096077	0.096077
177.5	-0.000249	0.002308	0.019959	0.090988	0.088149	0.088149
178.5	0.002689	0.005823	0.014643	0.07388	0.074862	0.074862
179.5	0.00163	0.00041	0.012493	0.066441	0.058902	0.058902
180.5	0.001484	0.003072	0.00619	0.0591	0.043684	0.043684
181.5	9.3e-05	0.005069	0.005395	0.046268	0.034707	0.034707
182.5	-0.002113	0.003564	0.006239	0.040949	0.026939	0.026939
183.5	-0.003824	0.001464	0.009019	0.043522	0.037344	0.037344
184.5	-0.000971	-0.002065	0.017059	0.042294	0.04353	0.04353
185.5	0.001923	0.001167	0.010373	0.036123	0.030419	0.030419
186.5	-0.003643	-1.8e-05	0.003569	0.02894	0.0255	0.0255
187.5	0.001802	0.003319	0.00809	0.025821	0.035947	0.035947
188.5	0.003144	0.00468	0.005908	0.029746	0.042557	0.042557
189.5	-0.000369	0.001764	0.008893	0.031676	0.033522	0.033522
190.5	0.004527	0.005944	0.012681	0.038277	0.042229	0.042229
191.5	0.003354	0.002157	0.014361	0.038313	0.049682	0.049682
192.5	0.000488	-0.000502	0.012319	0.032561	0.044952	0.044952
193.5	-0.00107	0.002585	0.004146	0.015665	0.024614	0.024614
194.5	-0.003123	0.000619	0.00017	0.006981	0.015734	0.015734
195.5	9.3e-05	-0.000737	0.001267	0.006652	0.020865	0.020865
196.5	0.000176	0.003423	0.007875	0.007698	0.013836	0.013836
197.5	-0.00137	0.001019	0.009072	0.007477	0.008213	0.008213
198.5	-0.001159	-0.003287	0.008535	0.006627	0.007693	0.007693
199.5	0.000581	-0.000361	0.007524	0.009394	0.010056	0.010056
200.5	-0.001732	-0.001504	-0.001679	0.008409	0.003727	0.003727
201.5	-0.00052	-0.002556	-0.00511	0.008651	0.009519	0.009519
202.5	0.00221	-0.0021	0.00072	0.002542	0.004381	0.004381
203.5	-0.002418	0.00142	0.011044	0.007261	-0.001461	-0.001461
204.5	0.001747	0.00277	0.005206	0.012104	0.00448	0.00448
205.5	0.001749	-0.000677	0.001798	0.013287	0.01353	0.01353
206.5	0.002501	-0.000204	-0.001783	0.004903	0.006003	0.006003
207.5	0.005947	0.000887	-0.007318	0.000892	0.006315	0.006315
208.5	-0.002813	-0.006706	-0.004895	0.014016	0.024161	0.024161
209.5	0.001722	-0.002644	0.003393	0.017144	0.020768	0.020768
210.5	-8.6e-05	0.001495	0.003929	0.005568	0.004283	0.004283
211.5	-0.00183	-0.001199	0.003392	0.004596	-0.000174	-0.000174
212.5	-0.000375	-0.002018	-0.002653	0.002119	-0.000836	-0.000836
213.5	-0.003137	-0.003858	-0.00602	-0.002084	0.002455	0.002455
214.5	-0.002228	-0.002752	7.5e-05	-0.003619	0.0037	0.0037
215.5	-0.003695	0.000463	0.004337	0.006451	0.003932	0.003932
216.5	0.003718	0.002488	0.009527	0.013214	0.005555	0.005555
217.5	-0.003337	-0.000243	0.00152	0.002015	-0.004759	-0.004759
218.5	0.003573	0.000199	0.001709	-0.007541	-0.014071	-0.014071
219.5	-0.00119	-0.004602	-0.001719	-0.002248	-0.007277	-0.007277
220.5	-0.000132	-0.000459	-0.003701	0.004656	0.003663	0.003663
221.5	-0.000701	-0.002325	-0.004395	-0.003526	-0.007669	-0.007669
222.5	0.001163	0.00054	-0.003084	-0.008246	-0.008717	-0.008717
223.5	0.000137	-0.001028	-0.006509	-0.004638	-0.001559	-0.001559

## Sheet: Supplementary Fig. 10 8FMW mfsc
	wave_num	map-model_fsc
	0.00636504	0.95482
	0.00880193	0.954786
	0.0103157	0.954842
	0.0113867	0.954587
	0.0123545	0.954459
	0.0131472	0.954268
	0.0139181	0.954173
	0.0145602	0.95377
	0.0150865	0.953455
	0.0157378	0.953469
	0.0162638	0.953482
	0.0166843	0.953051
	0.017192	0.952971
	0.0175842	0.952963
	0.0180395	0.952725
	0.0184559	0.952278
	0.0188349	0.951777
	0.0191659	0.951546
	0.0194565	0.951378
	0.019941	0.951312
	0.0202589	0.951248
	0.0204945	0.950886
	0.0208295	0.950706
	0.0211269	0.950543
	0.021416	0.950305
	0.0217295	0.950131
	0.0219594	0.949556
	0.0223129	0.949046
	0.0225597	0.9485
	0.0227588	0.947865
	0.0230604	0.947144
	0.0232661	0.946316
	0.0234939	0.94563
	0.0237592	0.945102
	0.0239786	0.94403
	0.0242946	0.943058
	0.0245004	0.942094
	0.0246973	0.941231
	0.0248465	0.940357
	0.025074	0.939426
	0.0252372	0.938403
	0.0255347	0.937713
	0.0257438	0.936734
	0.0259138	0.936037
	0.0260942	0.935187
	0.0263691	0.934562
	0.0264913	0.934
	0.0266707	0.933588
	0.0268253	0.933148
	0.0270904	0.933067
	0.027241	0.933233
	0.0273927	0.933054
	0.0275807	0.933491
	0.027692	0.933803
	0.027883	0.933875
	0.0281883	0.934045
	0.0282695	0.934274
	0.0284347	0.934181
	0.028601	0.934195
	0.0287675	0.934256
	0.0289383	0.933973
	0.0290829	0.933888
	0.0292122	0.933721
	0.0293278	0.933543
	0.0294675	0.933378
	0.0296592	0.933342
	0.0298652	0.933013
	0.0300038	0.932683
	0.0301543	0.932398
	0.0302926	0.932385
	0.0304473	0.932396
	0.0305873	0.93228
	0.0307194	0.932244
	0.0308166	0.932076
	0.0309832	0.932081
	0.0310593	0.931903
	0.0312125	0.93201
	0.0314084	0.932297
	0.0315544	0.932523
	0.0316804	0.932884
	0.0317705	0.933051
	0.0319317	0.933592
	0.0320334	0.93408
	0.0321269	0.934523
	0.0323017	0.935067
	0.0324786	0.935757
	0.0325848	0.936
	0.0327158	0.936186
	0.0327798	0.936614
	0.0329785	0.93722
	0.0330657	0.937789
	0.0331883	0.938394
	0.0332628	0.938905
	0.0333404	0.939382
	0.0335274	0.939731
	0.0336179	0.939937
	0.0337448	0.940598
	0.0338796	0.941019
	0.0339889	0.941609
	0.034107	0.942074
	0.0342419	0.942642
	0.0343722	0.943206
	0.0345163	0.943695
	0.0345739	0.944266
	0.0346992	0.944765
	0.0347548	0.945551
	0.0349047	0.945942
	0.0349711	0.946465
	0.0350645	0.947117
	0.0351867	0.947355
	0.0353386	0.947654
	0.0354399	0.947994
	0.0354868	0.948752
	0.0356111	0.948976
	0.0357279	0.949203
	0.0359031	0.949453
	0.0359283	0.949825
	0.0360202	0.9502
	0.0361393	0.950554
	0.0363174	0.950839
	0.0363745	0.950855
	0.0364901	0.950904
	0.0365706	0.951294
	0.0366122	0.951428
	0.0367634	0.951622
	0.0367947	0.951515
	0.0369196	0.951521
	0.0370286	0.951779
	0.037189	0.951696
	0.0372863	0.951664
	0.0373721	0.951442
	0.0374382	0.95152
	0.0374711	0.951623
	0.0375499	0.951365
	0.0376767	0.951121
	0.0377834	0.951182
	0.0378964	0.95101
	0.0379549	0.950937
	0.0380977	0.950858
	0.0381537	0.950637
	0.0382355	0.950389
	0.0383428	0.950406
	0.0384948	0.950133
	0.0385679	0.949948
	0.0386349	0.949761
	0.0387332	0.949768
	0.0387988	0.949719
	0.0389449	0.949763
	0.0389813	0.949662
	0.0390492	0.949751
	0.0391522	0.949811
	0.0392079	0.949559
	0.0392596	0.949761
	0.0393674	0.949375
	0.0394217	0.949198
	0.0395449	0.949102
	0.0396057	0.94877
	0.0397999	0.948491
	0.0398448	0.948575
	0.039938	0.948643
	0.039991	0.948265
	0.040051	0.948577
	0.0401704	0.948628
	0.0402497	0.948725
	0.0403094	0.948814
	0.0404229	0.948924
	0.0404979	0.948708
	0.0406005	0.948969
	0.0406531	0.949128
	0.040742	0.949224
	0.0408004	0.94934
	0.0408467	0.949356
	0.0409833	0.949641
	0.0410395	0.949729
	0.0410995	0.949749
	0.0412014	0.949766
	0.0412453	0.950015
	0.0413348	0.950299
	0.0414362	0.950507
	0.0415016	0.950674
	0.0415768	0.950725
	0.0416814	0.950973
	0.0417957	0.951013
	0.0418114	0.951064
	0.0418449	0.951144
	0.0419331	0.951518
	0.0420076	0.951504
	0.0421208	0.951653
	0.0422223	0.951928
	0.0422495	0.952053
	0.0423447	0.952182
	0.0423933	0.952378
	0.0425056	0.952314
	0.0425752	0.952533
	0.0426186	0.952783
	0.0427365	0.952639
	0.0428159	0.95272
	0.042846	0.952875
	0.0429601	0.952971
	0.0430074	0.953063
	0.0430447	0.953106
	0.0431291	0.953085
	0.0431901	0.952816
	0.0433179	0.952663
	0.043388	0.952709
	0.0434103	0.952686
	0.0434722	0.952533
	0.0435299	0.952516
	0.0435521	0.952426
	0.0437	0.952286
	0.0437587	0.952343
	0.0438287	0.952285
	0.0438943	0.952063
	0.0439429	0.951716
	0.0440185	0.951613
	0.0441166	0.951729
	0.0441538	0.951437
	0.0442519	0.951461
	0.0443219	0.951259
	0.04446	0.951108
	0.044508	0.951013
	0.0445574	0.950859
	0.0446431	0.950977
	0.0446799	0.950582
	0.0447056	0.95021
	0.0448103	0.949797
	0.044847	0.94941
	0.0449001	0.949321
	0.0449495	0.949098
	0.0450354	0.948775
	0.045061	0.948787
	0.0451647	0.948449
	0.0452121	0.947957
	0.0453029	0.947664
	0.0453682	0.94741
	0.0454153	0.947092
	0.045522	0.947078
	0.0455942	0.946797
	0.0456086	0.946498
	0.0457004	0.946168
	0.04574	0.945881
	0.0457741	0.945791
	0.0458897	0.945559
	0.0459543	0.945116
	0.0460052	0.944946
	0.0460704	0.944796
	0.0461275	0.944517
	0.0462253	0.944155
	0.046276	0.943925
	0.0463	0.943735
	0.0463772	0.943315
	0.0464418	0.942997
	0.0464772	0.942756
	0.0465955	0.942668
	0.0466665	0.942629
	0.0466806	0.942472
	0.0467211	0.942275
	0.0468033	0.942034
	0.0468498	0.941905
	0.0469326	0.941874
	0.0469965	0.941622
	0.0470577	0.941611
	0.0471301	0.941402
	0.0471995	0.941117
	0.0472711	0.9408
	0.0473299	0.940667
	0.0473503	0.940468
	0.0473746	0.940351
	0.0474539	0.940349
	0.0475033	0.939969
	0.0475201	0.939625
	0.047597	0.939522
	0.0477014	0.939043
	0.0477307	0.938717
	0.0478146	0.938624
	0.0478631	0.938507
	0.0478911	0.938386
	0.0479977	0.938119
	0.0480598	0.937655
	0.0481115	0.9376
	0.0481764	0.937286
	0.048231	0.936989
	0.0482459	0.936779
	0.048357	0.93677
	0.0483608	0.936764
	0.0484041	0.936827
	0.0484821	0.936233
	0.0485504	0.936158
	0.0486311	0.935895
	0.0487367	0.93591
	0.048778	0.935733
	0.0488395	0.935619
	0.0488681	0.935418
	0.0488992	0.935309
	0.0489756	0.934852
	0.0490285	0.934563
	0.0490519	0.934453
	0.0490905	0.934411
	0.0491465	0.934135
	0.0492126	0.934152
	0.0492468	0.933938
	0.049366	0.933762
	0.0493893	0.933767
	0.0494118	0.934019
	0.0494367	0.934114
	0.049504	0.933861
	0.0495588	0.933656
	0.0496781	0.933252
	0.0497112	0.933607
	0.0497434	0.933412
	0.0497904	0.933271
	0.0498672	0.933263
	0.0498927	0.933231
	0.0500046	0.93321
	0.0500556	0.933415
	0.0501081	0.9332
	0.0501409	0.932783
	0.0502073	0.933018
	0.0502367	0.932497
	0.0502612	0.932819
	0.050356	0.933019
	0.0504156	0.932914
	0.0504848	0.932745
	0.0505223	0.932397
	0.0505377	0.932382
	0.0506433	0.932304
	0.0507216	0.932368
	0.0507253	0.932584
	0.0507666	0.932596
	0.050843	0.932364
	0.0508467	0.932376
	0.050877	0.932055
	0.0509343	0.932301
	0.0510081	0.932699
	0.0510443	0.932687
	0.0510886	0.933075
	0.0511553	0.932895
	0.0512088	0.932625
	0.0512993	0.932905
	0.0513294	0.932954
	0.0513702	0.932934
	0.0514362	0.93282
	0.0514777	0.932795
	0.0515192	0.932961
	0.0516021	0.932939
	0.0516507	0.932922
	0.0516885	0.932681
	0.0516984	0.932585
	0.0517465	0.932785
	0.0518207	0.933068
	0.0518473	0.932802
	0.0519055	0.933396
	0.0519661	0.933185
	0.0520238	0.933149
	0.0520518	0.932765
	0.0521118	0.932531
	0.0521481	0.932532
	0.0521863	0.932568
	0.0522693	0.93279
	0.0522913	0.932756
	0.0523208	0.932382
	0.0523385	0.93235
	0.0524459	0.932315
	0.0525305	0.932185
	0.0526173	0.932253
	0.0526392	0.932552
	0.0526735	0.932486
	0.0527363	0.932254
	0.0527511	0.932287
	0.052783	0.932094
	0.0528383	0.932391
	0.0529028	0.932524
	0.0529339	0.932216
	0.0529983	0.932432
	0.0530557	0.932538
	0.0531006	0.932445
	0.0531122	0.932456
	0.0532166	0.932641
	0.0532166	0.932412
	0.0532405	0.9329
	0.0532829	0.932611
	0.0533408	0.932485
	0.0533708	0.932844
	0.0534147	0.932902
	0.0535039	0.932536
	0.0535622	0.932159
	0.0535791	0.93154
	0.0536182	0.931525
	0.053678	0.931423
	0.0536849	0.931241
	0.0537369	0.931041
	0.0538309	0.930815
	0.0538561	0.93063
	0.0538775	0.930563
	0.0539362	0.930417
	0.0540085	0.930642
	0.0540215	0.930688
	0.0540876	0.930555
	0.0541355	0.930448
	0.0541666	0.930742
	0.0541878	0.930583
	0.0542568	0.930436
	0.0543	0.930157
	0.0543816	0.930207
	0.0544497	0.929804
	0.0544821	0.929828
	0.0545424	0.929967
	0.0545891	0.929878
	0.0545997	0.929963
	0.0546268	0.929652
	0.054708	0.929756
	0.0547395	0.929519
	0.0547639	0.929507
	0.0548119	0.929265
	0.0548513	0.929394
	0.0549138	0.929088
	0.0549269	0.928828
	0.054946	0.928767
	0.0550391	0.928521
	0.0550693	0.928655
	0.0550995	0.928536
	0.0551528	0.928146
	0.0551882	0.928161
	0.0552206	0.928431
	0.0553151	0.928283
	0.0553537	0.928334
	0.0553741	0.928214
	0.0554071	0.928235
	0.0554623	0.92786
	0.0554853	0.927637
	0.0555094	0.927816
	0.0555456	0.928031
	0.0556514	0.927779
	0.0556809	0.927698
	0.0557071	0.92735
	0.0557385	0.927132
	0.0557875	0.926835
	0.0558177	0.927091
	0.0559159	0.927175
	0.055928	0.926739
	0.0559402	0.92695
	0.0559967	0.926966
	0.0560748	0.92698
	0.0561089	0.926977
	0.0561637	0.926487
	0.0562304	0.926754
	0.0562578	0.926799
	0.0562698	0.927028
	0.05633	0.927121
	0.0563673	0.926844
	0.0563968	0.926538
	0.0564045	0.926613
	0.0564766	0.92607
	0.056506	0.926078
	0.0565442	0.925948
	0.0565856	0.926023
	0.056627	0.92623
	0.0566629	0.926176
	0.0566945	0.926247
	0.0567596	0.92626
	0.0568197	0.925954
	0.0568573	0.926302
	0.0569188	0.926311
	0.0569477	0.926188
	0.0569614	0.92629
	0.057014	0.925958
	0.0570976	0.925468
	0.0571278	0.92523
	0.0571278	0.925336
	0.0571817	0.92541
	0.0572356	0.925503
	0.057255	0.925394
	0.0573188	0.925724
	0.0573791	0.925759
	0.0573791	0.925718
	0.0574249	0.925656
	0.0574535	0.925673
	0.0574993	0.925353
	0.0575365	0.925038
	0.0575579	0.925054
	0.0576221	0.924652
	0.0576649	0.924198
	0.0576806	0.924589
	0.0577005	0.924295
	0.0577148	0.923984
	0.0577589	0.924108
	0.0578201	0.924139
	0.0579024	0.924227
	0.0579734	0.924788
	0.0579848	0.924406
	0.0580202	0.924368
	0.0580598	0.924379
	0.058091	0.924362
	0.0581094	0.924481
	0.058149	0.924338
	0.0582013	0.924136
	0.0582323	0.923766
	0.0582479	0.9234
	0.058293	0.923303
	0.0583649	0.923208
	0.058393	0.922713
	0.0584423	0.922745
	0.058514	0.92274
	0.0585337	0.922696
	0.0585702	0.922342
	0.0586151	0.922272
	0.0586431	0.922247
	0.0586795	0.922065
	0.0587649	0.921999
	0.0588128	0.922078
	0.0588293	0.921673
	0.0588719	0.921245
	0.0589301	0.921563
	0.0589371	0.921456
	0.0589688	0.921594
	0.0589688	0.92156
	0.0590283	0.921398
	0.0590733	0.921389
	0.0590959	0.921777
	0.0591237	0.921877
	0.0591515	0.922132
	0.0592102	0.922004
	0.059247	0.921842
	0.059247	0.921789
	0.0592896	0.921603
	0.059351	0.921811
	0.0593596	0.921949
	0.0593956	0.921846
	0.0594513	0.921605
	0.0594896	0.921949
	0.0595621	0.921848
	0.0596304	0.921785
	0.0596618	0.922232
	0.0596618	0.921762
	0.0596773	0.921938
	0.0597272	0.922017
	0.059765	0.922159
	0.059775	0.921961
	0.0598221	0.922055
	0.0598932	0.922261
	0.0599206	0.922266
	0.059948	0.922164
	0.059971	0.922126
	0.0600155	0.922365
	0.0600672	0.921898
	0.0601362	0.921976
	0.0601763	0.921813
	0.0601834	0.921924
	0.0602104	0.921651
	0.0602384	0.921612
	0.0602878	0.921768
	0.0603127	0.921403
	0.060341	0.921464
	0.0603988	0.921522
	0.0604512	0.921577
	0.0604829	0.921673
	0.0605043	0.921879
	0.0605541	0.921972
	0.0605847	0.921928
	0.0606142	0.922024
	0.0606315	0.922063
	0.0607186	0.922476
	0.0607629	0.922239
	0.0607879	0.921962
	0.0608078	0.922227
	0.0608501	0.922112
	0.060869	0.922422
	0.0608892	0.923141
	0.0609459	0.923473
	0.0609904	0.92392
	0.0610174	0.923924
	0.0610281	0.923818
	0.0610887	0.923897
	0.0611251	0.923573
	0.0611251	0.923416
	0.0611466	0.923381
	0.0612191	0.923856
	0.0612835	0.923558
	0.0612929	0.923676
	0.0613117	0.923996
	0.0613466	0.923778
	0.0613934	0.923824
	0.0614202	0.924097
	0.0614831	0.923596
	0.0615152	0.923349
	0.0615419	0.923121
	0.0615726	0.922957
	0.0616046	0.922975
	0.0616713	0.92295
	0.061694	0.922949
	0.061694	0.92264
	0.0617818	0.923289
	0.0617938	0.923167
	0.0618151	0.92334
	0.0618337	0.923101
	0.0618723	0.923078
	0.0619148	0.922988
	0.0619493	0.923418
	0.0619679	0.92373
	0.0620275	0.923841
	0.0620593	0.92372
	0.0620871	0.923927
	0.0621216	0.923968
	0.0621784	0.924048
	0.0621917	0.924609
	0.0621917	0.924088
	0.0622352	0.924701
	0.0623184	0.924677
	0.0623237	0.924772
	0.062354	0.924832
	0.0624001	0.924744
	0.0624436	0.924946
	0.0624857	0.925352
	0.0624884	0.925151
	0.0625146	0.925191
	0.0625843	0.925083
	0.0625869	0.924873
	0.0626198	0.924966
	0.0626263	0.925514
	0.0626998	0.92503
	0.062743	0.925221
	0.0628294	0.925116
	0.0628756	0.924885
	0.062886	0.925425
	0.0629161	0.925098
	0.0629579	0.925138
	0.0629798	0.924536
	0.0629798	0.924847
	0.0630023	0.925083
	0.0630287	0.925005
	0.0630968	0.924949
	0.063115	0.925172
	0.0631567	0.92526
	0.0631752	0.924872
	0.0631993	0.924449
	0.0632529	0.924699
	0.0632728	0.924514
	0.0632877	0.924583
	0.0633659	0.924609
	0.0633918	0.924715
	0.06341	0.924292
	0.0634437	0.924505
	0.0634813	0.924619
	0.0634997	0.924437
	0.063522	0.924296
	0.0636068	0.92442
	0.063629	0.924455
	0.0636571	0.924136
	0.0636613	0.92372
	0.0636688	0.924185
	0.063711	0.924346
	0.0637581	0.924165
	0.0637617	0.924121
	0.0637903	0.924136
	0.0637903	0.924111
	0.0638666	0.924105
	0.063911	0.924208
	0.0639445	0.924163
	0.0639814	0.924037
	0.0640241	0.924346
	0.0640476	0.924124
	0.0640931	0.923933
	0.0641434	0.923705
	0.0641438	0.923924
	0.0641626	0.924202
	0.0642007	0.924235
	0.0642497	0.924434
	0.064283	0.924728
	0.0643181	0.924362
	0.0643996	0.924158
	0.0644299	0.924055
	0.0644401	0.924177
	0.0644634	0.923984
	0.0645086	0.924198
	0.064528	0.924132
	0.0645589	0.924457
	0.0645735	0.924708
	0.0646311	0.923951
	0.0646544	0.923643
	0.0646807	0.92323
	0.06471	0.92294
	0.0647299	0.922819
	0.0647814	0.92298
	0.064809	0.922731
	0.0648131	0.922883
	0.0649024	0.923028
	0.0649082	0.923102
	0.0649246	0.923193
	0.0649398	0.923335
	0.0649626	0.923726
	0.0650081	0.923346
	0.0650347	0.923207
	0.0650423	0.923333
	0.0651004	0.923209
	0.065171	0.923088
	0.0651925	0.923217
	0.0651925	0.923292
	0.0652139	0.92314
	0.0652391	0.922777
	0.065287	0.922294
	0.0653172	0.92233
	0.0654002	0.922738
	0.0654128	0.922541
	0.0654266	0.92272
	0.0654668	0.922591
	0.0654994	0.922751
	0.0655283	0.922322
	0.0655609	0.922112
	0.0655697	0.922084
	0.0655822	0.921389
	0.0656586	0.921697
	0.0656637	0.921407
	0.0656699	0.921194
	0.0656949	0.920847
	0.0657112	0.920919
	0.0657837	0.920977
	0.0657887	0.920875
	0.0658162	0.920885
	0.0658911	0.921153
	0.0659285	0.920891
	0.0659447	0.921082
	0.0659834	0.920774
	0.0660313	0.920668
	0.066045	0.92076
	0.0660693	0.920243
	0.0660954	0.920403
	0.0661383	0.920189
	0.0661706	0.920345
	0.0661954	0.920628
	0.0662246	0.920413
	0.0662556	0.920807
	0.0662867	0.92086
	0.0663046	0.920611
	0.0663177	0.920383
	0.0663529	0.920262
	0.0664106	0.920288
	0.0664372	0.920314
	0.0664415	0.920377
	0.0664737	0.920519
	0.0665033	0.920726
	0.0665274	0.920494
	0.0665447	0.920705
	0.0665812	0.920777
	0.0666361	0.920391
	0.0666682	0.920406
	0.0666891	0.920256
	0.0667353	0.920398
	0.0667809	0.920074
	0.0667913	0.920635
	0.0668117	0.920859
	0.0668651	0.920466
	0.0669039	0.920039
	0.0669183	0.92029
	0.0669576	0.920396
	0.0669653	0.920427
	0.0669941	0.920298
	0.0670459	0.9202
	0.0670616	0.920209
	0.0671293	0.920309
	0.0671492	0.920437
	0.067155	0.920346
	0.0671798	0.920423
	0.0671917	0.920409
	0.067233	0.920506
	0.0672715	0.920369
	0.0672834	0.920498
	0.0673136	0.920634
	0.0673847	0.920387
	0.0674164	0.920066
	0.0674241	0.920295
	0.0674241	0.920224
	0.0674506	0.91992
	0.067499	0.919751
	0.0675154	0.919423
	0.0675154	0.91981
	0.0675322	0.919292
	0.0675817	0.918676
	0.0676295	0.918523
	0.0676611	0.918413
	0.0676817	0.918225
	0.0677142	0.918225
	0.0677716	0.918488
	0.0677888	0.918354
	0.0678061	0.917904
	0.0678797	0.917963
	0.0678797	0.918437
	0.0678915	0.918435
	0.067923	0.918288
	0.0679654	0.918673
	0.0679895	0.918493
	0.0680007	0.918145
	0.0680149	0.918282
	0.06804	0.918127
	0.0681116	0.917988
	0.0681429	0.917993
	0.0681517	0.917824
	0.0681538	0.917388
	0.0681851	0.917311
	0.0682345	0.917184
	0.0682442	0.917462
	0.0682722	0.917594
	0.0682722	0.917569
	0.0683543	0.917283
	0.0683838	0.917373
	0.0684222	0.916993
	0.0684246	0.916657
	0.0684559	0.916673
	0.0684826	0.916552
	0.0685027	0.916621
	0.068548	0.916494
	0.0685986	0.916683
	0.0686154	0.916035
	0.0686325	0.915803
	0.0686477	0.915657
	0.0687097	0.915774
	0.0687471	0.915536
	0.0688032	0.915566
	0.0688564	0.915817
	0.0688716	0.915249
	0.0688716	0.91548
	0.0688755	0.915003
	0.0689065	0.914896
	0.0689509	0.915087
	0.0689611	0.915091
	0.0689903	0.915175
	0.069023	0.915231
	0.0690605	0.915136
	0.0690802	0.914884
	0.0690802	0.915065
	0.0690939	0.914839
	0.0691319	0.914533
	0.0691789	0.914337
	0.0692056	0.914137
	0.0692288	0.914481
	0.0692323	0.914137
	0.0693124	0.914332
	0.0693178	0.914217
	0.0693178	0.914246
	0.0693456	0.914156
	0.0693693	0.914019
	0.0694037	0.913879
	0.0694309	0.913917
	0.0694475	0.913756
	0.0694659	0.913398
	0.0695001	0.913576
	0.0695475	0.913467
	0.0695859	0.913594
	0.0696136	0.913491
	0.069629	0.91362
	0.0696726	0.91315
	0.0696726	0.913448
	0.0696874	0.913008
	0.0697198	0.912894
	0.0697817	0.912706
	0.0698123	0.912666
	0.0698288	0.912308
	0.0698559	0.91252
	0.0698865	0.912764
	0.06991	0.912702
	0.0699376	0.912689
	0.0699376	0.912648
	0.0699852	0.912832
	0.0700257	0.912974
	0.0700298	0.913163
	0.0700551	0.913342
	0.0700685	0.913838
	0.070099	0.913738
	0.0701295	0.913603
	0.070153	0.913797
	0.0702185	0.913823
	0.0702712	0.91364
	0.0702894	0.913396
	0.0703233	0.913642
	0.0703694	0.913383
	0.070377	0.913567
	0.0703869	0.913688
	0.0704062	0.913508
	0.0704062	0.913715
	0.070457	0.913189
	0.0704937	0.913443
	0.0704937	0.913003
	0.0705141	0.914081
	0.0705339	0.913722
	0.070552	0.913771
	0.0705957	0.91391
	0.0706393	0.91356
	0.0706393	0.914337
	0.0706969	0.913619
	0.0707266	0.913765
	0.0707457	0.913567
	0.070762	0.913386
	0.0707992	0.913412
	0.0708294	0.913188
	0.0708427	0.913084
	0.0708607	0.91281
	0.0709239	0.912802
	0.07095	0.912959
	0.0709688	0.912988
	0.0709876	0.91279
	0.0709876	0.912739
	0.0710218	0.912503
	0.0710741	0.91272
	0.0710744	0.912688
	0.0710949	0.912482
	0.0711189	0.912658
	0.0711839	0.912464
	0.0712001	0.912577
	0.0712188	0.912482
	0.0712451	0.912213
	0.0712612	0.911882
	0.0712981	0.911479
	0.0713316	0.911322
	0.0713342	0.91142
	0.0713566	0.911789
	0.071418	0.911885
	0.0714206	0.912214
	0.071449	0.912009
	0.0714513	0.911651
	0.071512	0.911872
	0.0715356	0.911877
	0.0715548	0.911731
	0.0716185	0.911826
	0.0716504	0.912257
	0.0716662	0.912023
	0.0716791	0.911928
	0.0716885	0.911919
	0.0717077	0.911741
	0.0717243	0.911811
	0.071765	0.912242
	0.0717687	0.912413
	0.0717937	0.912267
	0.0718331	0.912479
	0.0718546	0.91252
	0.0718795	0.912564
	0.0719121	0.912081
	0.0719366	0.912399
	0.0719484	0.912548
	0.0719849	0.912867
	0.0720077	0.912458
	0.0720223	0.912548
	0.0720505	0.91253
	0.0721079	0.912904
	0.0721079	0.912823
	0.0721344	0.913044
	0.0721366	0.913043
	0.0721731	0.912934
	0.0722129	0.913397
	0.0722218	0.913173
	0.0722437	0.91318
	0.0722826	0.913286
	0.0723312	0.913232
	0.072354	0.913487
	0.0723639	0.913422
	0.0723676	0.913856
	0.0723923	0.914055
	0.0724451	0.914191
	0.0724491	0.914638
	0.0724743	0.914762
	0.0725327	0.914833
	0.0725661	0.915167
	0.0726024	0.915469
	0.0726216	0.916057
	0.0726474	0.91594
	0.0726773	0.916273
	0.0727039	0.916793
	0.0727039	0.916872
	0.0727039	0.916561
	0.0727488	0.916745
	0.0727887	0.916468
	0.0727901	0.916164
	0.0728194	0.916053
	0.0728454	0.916139
	0.0728883	0.916366
	0.0729041	0.915972
	0.0729297	0.916031
	0.0729528	0.915884
	0.0730164	0.91588
	0.0730423	0.916102
	0.0730496	0.916068
	0.0730789	0.916005
	0.0731115	0.91616
	0.0731267	0.915991
	0.0731267	0.916365
	0.0731396	0.916139
	0.0731829	0.915973
	0.073216	0.916033
	0.073239	0.916199
	0.073239	0.915926
	0.0732609	0.916424
	0.0732867	0.917042
	0.0733164	0.916868
	0.0733512	0.917215
	0.0733775	0.917161
	0.0733792	0.917377
	0.073438	0.91732
	0.073466	0.917372
	0.0734911	0.917535
	0.0734911	0.917636
	0.0734973	0.917705
	0.0735331	0.917654
	0.0735487	0.917836
	0.073575	0.917972
	0.0736135	0.917806
	0.0736805	0.917913
	0.0736961	0.918263
	0.0737145	0.917953
	0.0737145	0.918029
	0.0737374	0.918145
	0.0737714	0.917889
	0.0737981	0.918462
	0.0737981	0.918143
	0.0738209	0.918278
	0.073826	0.91871
	0.073851	0.919003
	0.0739094	0.919072
	0.0739094	0.919054
	0.0739344	0.918688
	0.07395	0.918869
	0.0739656	0.918965
	0.0740045	0.918574
	0.0740267	0.918504
	0.0740483	0.918712
	0.074065	0.918571
	0.0741199	0.918374
	0.0741354	0.918581
	0.0741593	0.918578
	0.0741853	0.91841
	0.0742412	0.918729
	0.0742423	0.918846
	0.0742551	0.918516
	0.074285	0.918398
	0.0743546	0.918289
	0.0743806	0.918113
	0.0743911	0.917928
	0.0744314	0.918243
	0.0744635	0.918316
	0.0744635	0.918215
	0.0744635	0.918276
	0.0744861	0.918336
	0.0744911	0.918676
	0.0745142	0.919204
	0.0745606	0.919051
	0.0745892	0.918964
	0.074608	0.918849
	0.0746289	0.918947
	0.0746531	0.919076
	0.0746872	0.919307
	0.0747115	0.919447
	0.0747609	0.919515
	0.0747939	0.91993
	0.0747939	0.919803
	0.0747939	0.919508
	0.074817	0.91993
	0.0748324	0.919904
	0.0748675	0.919745
	0.0748763	0.919624
	0.0749049	0.919542
	0.0749312	0.919805
	0.0749838	0.92001
	0.0750101	0.920174
	0.0750345	0.920193
	0.0750408	0.920318
	0.0750444	0.920114
	0.0750682	0.920347
	0.075106	0.9198
	0.0751396	0.919878
	0.0751503	0.919617
	0.0752102	0.919312
	0.0752323	0.919374
	0.0752369	0.919685
	0.0752596	0.919933
	0.0752861	0.920069
	0.0752883	0.920025
	0.0753297	0.920294
	0.0753418	0.92056
	0.0753688	0.920819
	0.0753688	0.920663
	0.0754121	0.920772
	0.0754505	0.92111
	0.0754505	0.920603
	0.0754573	0.921366
	0.0754777	0.921842
	0.0754777	0.92164
	0.075511	0.922101
	0.0755531	0.922144
	0.0755618	0.9223
	0.0755866	0.922211
	0.0756591	0.922414
	0.0756934	0.922591
	0.0756953	0.922416
	0.0756966	0.921991
	0.0757224	0.922062
	0.075739	0.921817
	0.0757704	0.921514
	0.0757856	0.921866
	0.0758108	0.922197
	0.075858	0.922208
	0.0758832	0.921751
	0.0758918	0.92177
	0.0759232	0.921823
	0.0759392	0.922184
	0.0759787	0.922515
	0.0760012	0.922526
	0.0760204	0.922421
	0.0760204	0.922513
	0.0760698	0.922133
	0.0761014	0.922023
	0.0761114	0.921854
	0.0761284	0.921606
	0.0761406	0.921565
	0.0761819	0.921186
	0.0762094	0.920826
	0.076215	0.921391
	0.0762363	0.921402
	0.0762649	0.92101
	0.0763056	0.920656
	0.0763336	0.920707
	0.0763441	0.920626
	0.0763594	0.920534
	0.0763745	0.920473
	0.0764154	0.920317
	0.0764248	0.920508
	0.0764248	0.920751
	0.0764358	0.920731
	0.0764517	0.920681
	0.0765105	0.920591
	0.0765323	0.920507
	0.0765476	0.920639
	0.0765591	0.920287
	0.0765766	0.920074
	0.076586	0.920216
	0.0766187	0.92038
	0.076641	0.920722
	0.0766664	0.920864
	0.0766734	0.921155
	0.0767407	0.921093
	0.0767468	0.921331
	0.0767632	0.921386
	0.0767736	0.921612
	0.0768033	0.921494
	0.0768539	0.921576
	0.0768744	0.921312
	0.0769295	0.921587
	0.0769608	0.921434
	0.0769749	0.921588
	0.0769899	0.921346
	0.0770176	0.921589
	0.0770542	0.921682
	0.0770675	0.921382
	0.0770734	0.921349
	0.0770942	0.921219
	0.0771101	0.92099
	0.0771533	0.920702
	0.0771741	0.920979
	0.0771741	0.920954
	0.0771831	0.921165
	0.077214	0.92134
	0.0772273	0.922005
	0.0772635	0.922027
	0.077296	0.921836
	0.0773071	0.922287
	0.0773071	0.922149
	0.0773071	0.921803
	0.0773789	0.922401
	0.0773948	0.922277
	0.0774134	0.92269
	0.0774314	0.922615
	0.0774495	0.922705
	0.0774707	0.922965
	0.077493	0.922943
	0.0775057	0.922936
	0.0775471	0.922964
	0.0775937	0.923405
	0.0776212	0.923433
	0.0776255	0.923575
	0.0776255	0.923465
	0.077635	0.923969
	0.0776922	0.924117
	0.0777049	0.924398
	0.0777049	0.924369
	0.0777154	0.924114
	0.0777313	0.924491
	0.0777503	0.924424
	0.0778106	0.924058
	0.0778254	0.923793
	0.0778528	0.923894
	0.0778634	0.923728
	0.0778845	0.923763
	0.0778993	0.923327
	0.0779267	0.92313
	0.0779425	0.923127
	0.0779742	0.923127
	0.0780184	0.922922
	0.0780216	0.923198
	0.0780216	0.922907
	0.0780416	0.922582
	0.0780564	0.922697
	0.0780869	0.922562
	0.0781143	0.922766
	0.0781269	0.922684
	0.0781427	0.92277
	0.0781784	0.922858
	0.078232	0.922421
	0.0782573	0.922516
	0.0782583	0.922162
	0.0782793	0.921918
	0.078294	0.921964
	0.0783308	0.921943
	0.0783486	0.922173
	0.0783633	0.922239
	0.0783633	0.922193
	0.0783863	0.922431
	0.0784157	0.9227
	0.0784356	0.922549
	0.0784566	0.922321
	0.0784838	0.922446
	0.0784964	0.92268
	0.0785466	0.92269
	0.0785623	0.922929
	0.0785812	0.923097
	0.0786429	0.923141
	0.0786512	0.923402
	0.0786586	0.923182
	0.0786774	0.923265
	0.0787087	0.923268
	0.07874	0.923167
	0.0787557	0.923085
	0.0787557	0.923343
	0.0787839	0.923394
	0.078836	0.923702
	0.0788631	0.923915
	0.0788861	0.924159
	0.0788861	0.923943
	0.0788892	0.924351
	0.0789121	0.924694
	0.0789381	0.924498
	0.0789642	0.924491
	0.0789642	0.924684
	0.0789756	0.924491
	0.0789902	0.924167
	0.0790682	0.924168
	0.0790695	0.923947
	0.0790942	0.92395
	0.0791165	0.923765
	0.0791461	0.923945
	0.0791672	0.924023
	0.0791724	0.92399
	0.0791981	0.923868
	0.0791981	0.924027
	0.0792048	0.923595
	0.0792668	0.923488
	0.0792759	0.923903
	0.0792759	0.924014
	0.0792896	0.924199
	0.0793018	0.923834
	0.0793114	0.924267
	0.0793303	0.924215
	0.0793795	0.924103
	0.0793953	0.923935
	0.0794341	0.923733
	0.0794915	0.923848
	0.0795089	0.92369
	0.0795089	0.923875
	0.0795267	0.923605
	0.0795347	0.923365
	0.0795559	0.923442
	0.0795864	0.92352
	0.0795866	0.923832
	0.0796122	0.923546
	0.079654	0.923406
	0.0796795	0.923516
	0.079694	0.923941
	0.0797154	0.923864
	0.0797187	0.923761
	0.0797411	0.923887
	0.0797612	0.923827
	0.0797929	0.923958
	0.0798184	0.923275
	0.0798184	0.923737
	0.0798184	0.923935
	0.0798624	0.923232
	0.0798956	0.923272
	0.0798959	0.92303
	0.0799214	0.92294
	0.0799383	0.922861
	0.0799728	0.922972
	0.0799925	0.922475
	0.0799985	0.922626
	0.0800049	0.922599
	0.0800513	0.922917
	0.0800901	0.9229
	0.0801012	0.92277
	0.0801178	0.922659
	0.0801268	0.922523
	0.0801645	0.92246
	0.0802037	0.922468
	0.0802183	0.922804
	0.0802293	0.922583
	0.0802293	0.922391
	0.0802685	0.922639
	0.0803061	0.922608
	0.0803182	0.922531
	0.0803386	0.922346
	0.0803573	0.922205
	0.0803632	0.922258
	0.0803959	0.922364
	0.0804133	0.922661
	0.080434	0.922683
	0.080434	0.922655
	0.080434	0.922756
	0.0804915	0.922702
	0.0805106	0.922677
	0.0805277	0.922833
	0.0805543	0.923024
	0.0805777	0.922943
	0.0806042	0.923219
	0.0806127	0.923155
	0.0806195	0.922877
	0.0806539	0.922686
	0.0807133	0.922357
	0.0807276	0.922366
	0.08074	0.922543
	0.08074	0.92252
	0.0807622	0.922406
	0.0808006	0.922572
	0.0808164	0.922638
	0.0808164	0.922526
	0.0808263	0.92274
	0.0808418	0.922553
	0.0808657	0.922326
	0.0808995	0.92222
	0.0809259	0.922642
	0.0809434	0.92269
	0.0809503	0.922851
	0.0809688	0.922584
	0.0809865	0.922692
	0.0810325	0.922969
	0.0810449	0.922731
	0.0810859	0.922657
	0.0811209	0.922829
	0.0811209	0.922852
	0.081123	0.922872
	0.0811463	0.922991
	0.0811463	0.922796
	0.0811635	0.92281
	0.0811959	0.922649
	0.0812161	0.922486
	0.0812425	0.922655
	0.0812536	0.922709
	0.0813021	0.922427
	0.0813234	0.922565
	0.0813355	0.922936
	0.0813486	0.922384
	0.0813628	0.922383
	0.0813739	0.922322
	0.0814062	0.922403
	0.0814244	0.922546
	0.0814244	0.922302
	0.0814496	0.922548
	0.0814658	0.922678
	0.0815122	0.922903
	0.0815253	0.922956
	0.0815475	0.922833
	0.0815757	0.923019
	0.0815827	0.923235
	0.0816059	0.923609
	0.0816291	0.923819
	0.0816512	0.923726
	0.0816673	0.923481
	0.0817106	0.923503
	0.0817267	0.923999
	0.0817267	0.923734
	0.0817388	0.923568
	0.0817589	0.923755
	0.0817991	0.9238
	0.0818272	0.923438
	0.0818272	0.923549
	0.0818383	0.923128
	0.0818523	0.922937
	0.0819035	0.922951
	0.0819417	0.923012
	0.0819527	0.922704
	0.0819527	0.923023
	0.0819527	0.923078
	0.0819708	0.922564
	0.0819968	0.922462
	0.0820229	0.922265
	0.0820279	0.922312
	0.0820409	0.921975
	0.082053	0.922074
	0.082071	0.921883
	0.082113	0.922156
	0.0821281	0.922435
	0.0821281	0.922099
	0.0821471	0.92243
	0.0821761	0.922536
	0.0821961	0.922352
	0.0822291	0.922283
	0.0822531	0.922207
	0.0822531	0.922387
	0.082283	0.921972
	0.082328	0.921906
	0.082328	0.921798
	0.082341	0.921545
	0.082353	0.921752
	0.082356	0.921167
	0.0823819	0.92106
	0.0824029	0.920743
	0.0824268	0.920574
	0.0824527	0.92059
	0.0824866	0.920569
	0.0825145	0.920409
	0.0825404	0.920217
	0.0825524	0.919948
	0.0825524	0.920085
	0.0825793	0.92015
	0.082627	0.919685
	0.082627	0.919699
	0.082631	0.919725
	0.0826519	0.919808
	0.0827145	0.919891
	0.0827265	0.920084
	0.0827265	0.919893
	0.0827443	0.919846
	0.0827523	0.920178
	0.0827761	0.920202
	0.082788	0.920489
	0.0828198	0.920826
	0.0828307	0.920785
	0.0828506	0.921273
	0.0828774	0.921499
	0.082925	0.921797
	0.0829279	0.921543
	0.0829497	0.921754
	0.0829497	0.921923
	0.0829557	0.921883
	0.0829844	0.921561
	0.0830072	0.921325
	0.0830329	0.92121
	0.0830567	0.921197
	0.0831151	0.92104
	0.0831341	0.921082
	0.0831477	0.920896
	0.0831623	0.920855
	0.0831821	0.920785
	0.0832166	0.920982
	0.0832218	0.92126
	0.0832218	0.921155
	0.0832384	0.921164
	0.0832465	0.921001
	0.083248	0.921222
	0.0833065	0.921121
	0.0833206	0.920929
	0.0833272	0.921381
	0.0833452	0.921812
	0.0833627	0.922111
	0.0833699	0.922117
	0.083397	0.922499
	0.0834248	0.922592
	0.0834438	0.922979
	0.0834438	0.923034
	0.0834492	0.92258
	0.0835115	0.922584
	0.0835194	0.922505
	0.083545	0.922263
	0.0835668	0.92206
	0.0835863	0.921737
	0.0835941	0.92163
	0.083616	0.921722
	0.083616	0.92158
	0.083616	0.921773
	0.0836403	0.921661
	0.0836794	0.921384
	0.0836983	0.921465
	0.0837238	0.92131
	0.0837388	0.921383
	0.0837388	0.921235
	0.0837388	0.921094
	0.0837611	0.921536
	0.0837923	0.921712
	0.0838124	0.921706
	0.0838124	0.921782
	0.0838357	0.921358
	0.0838832	0.921448
	0.0839104	0.921436
	0.0839161	0.921425
	0.0839357	0.92168
	0.0839594	0.92164
	0.0839621	0.921634
	0.0839876	0.921859
	0.084013	0.92185
	0.0840328	0.92111
	0.0840328	0.92164
	0.0840538	0.921127
	0.0840991	0.921019
	0.0841061	0.920842
	0.0841061	0.920978
	0.0841206	0.920821
	0.0841342	0.920478
	0.0841819	0.920561
	0.0842038	0.920476
	0.0842075	0.920257
	0.0842282	0.920072
	0.0842763	0.920206
	0.0843041	0.920092
	0.0843258	0.920435
	0.0843258	0.920258
	0.0843489	0.920375
	0.0843808	0.920306
	0.0843989	0.920226
	0.0844045	0.92035
	0.0844232	0.920414
	0.0844232	0.920267
	0.0844694	0.920682
	0.0844843	0.92089
	0.0845037	0.920851
	0.084529	0.920916
	0.0845448	0.921223
	0.0845448	0.92105
	0.0845793	0.921268
	0.0845934	0.921415
	0.0846155	0.921312
	0.0846177	0.921693
	0.0846308	0.921486
	0.0846884	0.921868
	0.0846906	0.922019
	0.0847029	0.922077
	0.0847148	0.922386
	0.0847148	0.922039
	0.0847148	0.922368
	0.0847444	0.92229
	0.084766	0.922376
	0.0847876	0.922574
	0.0847876	0.922569
	0.0848048	0.922574
	0.0848249	0.922788
	0.0848794	0.922641
	0.0848988	0.922592
	0.0849087	0.922842
	0.0849162	0.922802
	0.0849329	0.923183
	0.0849517	0.923192
	0.0849813	0.923289
	0.0849984	0.923449
	0.0850301	0.923907
	0.0850729	0.924035
	0.0850922	0.924174
	0.0851057	0.924182
	0.0851262	0.924339
	0.0851434	0.924328
	0.0851591	0.924368
	0.0851784	0.924473
	0.0851986	0.924854
	0.0851986	0.924871
	0.0852064	0.924574
	0.0852633	0.924284
	0.085271	0.923831
	0.085271	0.924169
	0.085271	0.923877
	0.0852912	0.923508
	0.0852951	0.923091
	0.0853057	0.922578
	0.0853307	0.922414
	0.0853644	0.922366
	0.0853693	0.922461
	0.0853914	0.922056
	0.0854549	0.921905
	0.0854741	0.921927
	0.0854876	0.921878
	0.0854886	0.921506
	0.0855116	0.921581
	0.0855405	0.921681
	0.0855597	0.921628
	0.0855597	0.921702
	0.0855597	0.92157
	0.0855664	0.921763
	0.0855837	0.921857
	0.0855952	0.922449
	0.0856317	0.922484
	0.0856394	0.922363
	0.0856557	0.922349
	0.0856653	0.922175
	0.0856845	0.922079
	0.085721	0.921963
	0.0857516	0.921787
	0.0857708	0.922121
	0.0857756	0.921804
	0.0857756	0.922067
	0.0858245	0.921502
	0.0858475	0.921392
	0.0858599	0.921249
	0.0858714	0.921122
	0.0858858	0.92126
	0.0859106	0.921449
	0.0859298	0.921136
	0.0859432	0.920759
	0.0859671	0.920834
	0.0860053	0.920877
	0.0860278	0.920983
	0.0860388	0.920864
	0.0860593	0.920784
	0.0860626	0.92053
	0.0860851	0.92064
	0.0861161	0.920842
	0.0861343	0.921079
	0.0861343	0.920986
	0.0861519	0.921076
	0.0861581	0.920966
	0.0861743	0.920994
	0.0862263	0.921036
	0.0862296	0.92119
	0.0862296	0.92119
	0.086253	0.921303
	0.0862721	0.921203
	0.0862773	0.92169
	0.0862778	0.921453
	0.0863083	0.921531
	0.0863302	0.921118
	0.0863487	0.921315
	0.0863487	0.920941
	0.0863706	0.921383
	0.0864111	0.921352
	0.0864201	0.921509
	0.0864253	0.921436
	0.0864439	0.921824
	0.0864539	0.92188
	0.0864781	0.921959
	0.0865152	0.922086
	0.0865166	0.921949
	0.0865437	0.922607
	0.0866011	0.922517
	0.0866101	0.92267
	0.0866324	0.923143
	0.0866339	0.923329
	0.0866339	0.923383
	0.0866476	0.923826
	0.0866609	0.923883
	0.0866969	0.924131
	0.086705	0.924285
	0.0867112	0.924246
	0.0867287	0.924598
	0.0867676	0.924494
	0.0867822	0.924634
	0.0867998	0.924644
	0.0868192	0.92487
	0.0868234	0.92475
	0.0868391	0.925091
	0.086858	0.925238
	0.0868826	0.925056
	0.0868958	0.924984
	0.0869181	0.925244
	0.0869393	0.925117
	0.086989	0.925024
	0.086989	0.925142
	0.0870065	0.9251
	0.0870324	0.925325
	0.0870598	0.925354
	0.087066	0.925366
	0.0870834	0.925287
	0.0870834	0.925142
	0.0871037	0.925505
	0.0871155	0.925363
	0.0871707	0.925623
	0.087186	0.925842
	0.0872013	0.925353
	0.0872013	0.925387
	0.0872096	0.925831
	0.0872249	0.926155
	0.0872565	0.926526
	0.087272	0.926496
	0.087284	0.926797
	0.0872956	0.927078
	0.0872956	0.926915
	0.0872956	0.926951
	0.0873513	0.926957
	0.0873744	0.926905
	0.0873932	0.927125
	0.0874132	0.926932
	0.0874214	0.926386
	0.0874459	0.926047
	0.0874602	0.925991
	0.0874628	0.925883
	0.0874837	0.925446
	0.0874837	0.925675
	0.087514	0.92562
	0.0875541	0.925198
	0.0875541	0.925781
	0.0875595	0.925317
	0.0875776	0.924991
	0.0875849	0.924915
	0.0876177	0.924844
	0.0876449	0.925018
	0.087648	0.925005
	0.087659	0.924863
	0.0876953	0.924688
	0.0877441	0.924782
	0.0877652	0.923837
	0.0877652	0.924368
	0.0877652	0.924627
	0.0877846	0.92377
	0.0877968	0.924094
	0.0878211	0.923613
	0.0878354	0.923689
	0.0878436	0.923759
	0.0878588	0.923426
	0.0879013	0.922744
	0.0879221	0.922634
	0.0879289	0.922023
	0.0879289	0.92216
	0.0879315	0.921876
	0.087953	0.922051
	0.0879756	0.921777
	0.087992	0.921708
	0.0880315	0.921674
	0.0880457	0.92119
	0.0880457	0.921188
	0.0880457	0.921924
	0.0880758	0.920926
	0.0881157	0.920777
	0.0881157	0.920882
	0.0881157	0.921195
	0.0881157	0.92111
	0.088136	0.920796
	0.088139	0.920925
	0.0881612	0.921136
	0.0881805	0.921187
	0.0882089	0.921289
	0.0882283	0.921358
	0.0882336	0.921354
	0.0882788	0.921483
	0.0882981	0.921518
	0.0883223	0.921506
	0.0883298	0.921707
	0.0883486	0.921672
	0.0883577	0.921845
	0.0883903	0.922356
	0.0883951	0.921909
	0.0884014	0.921821
	0.0884184	0.921999
	0.088426	0.922242
	0.0884881	0.922477
	0.0885036	0.922325
	0.0885222	0.922627
	0.0885345	0.922618
	0.0885556	0.922786
	0.088577	0.922787
	0.0885844	0.922988
	0.0886041	0.922955
	0.0886041	0.923113
	0.0886041	0.922663
	0.088648	0.92301
	0.0886737	0.922946
	0.0886772	0.923322
	0.0886969	0.923525
	0.0886969	0.923424
	0.0887031	0.923869
	0.0887455	0.923839
	0.0887664	0.924144
	0.0887809	0.924251
	0.0888304	0.924611
	0.0888589	0.924617
	0.0888596	0.924232
	0.088882	0.924377
	0.0888832	0.92415
	0.0889052	0.92421
	0.0889248	0.924274
	0.0889488	0.924495
	0.0889514	0.924201
	0.0889514	0.924531
	0.0889636	0.924114
	0.0889745	0.924094
	0.0890082	0.923934
	0.0890329	0.923544
	0.0890437	0.923646
	0.0890634	0.923538
	0.0890818	0.923453
	0.0890899	0.923603
	0.0890929	0.923333
	0.0891279	0.923425
	0.0891492	0.923278
	0.0891591	0.923367
	0.0891591	0.923365
	0.0891812	0.923506
	0.0892282	0.923765
	0.0892282	0.923408
	0.0892323	0.923722
	0.0892512	0.923406
	0.0892572	0.923378
	0.0892812	0.923361
	0.0892996	0.923287
	0.0893203	0.923377
	0.0893355	0.923185
	0.0893589	0.922988
	0.0893893	0.92274
	0.0894072	0.922781
	0.0894311	0.922672
	0.0894353	0.921799
	0.0894353	0.922132
	0.0894353	0.922334
	0.0894523	0.921934
	0.0894941	0.921712
	0.0895042	0.921438
	0.0895042	0.921546
	0.0895042	0.921512
	0.0895175	0.9212
	0.0895271	0.921306
	0.0895753	0.921479
	0.089596	0.921696
	0.089596	0.92183
	0.0896166	0.921728
	0.0896239	0.921745
	0.0896418	0.92154
	0.0896597	0.921413
	0.089678	0.921549
	0.0897019	0.921148
	0.0897106	0.921319
	0.0897426	0.921084
	0.0897761	0.920896
	0.0897793	0.920968
	0.0898008	0.921054
	0.0898054	0.920668
	0.0898347	0.920568
	0.0898557	0.920533
	0.0898708	0.920527
	0.0898708	0.92043
	0.0898923	0.920039
	0.0898937	0.919712
	0.0899416	0.919739
	0.08997	0.919667
	0.0899851	0.919703
	0.0899851	0.919964
	0.0899901	0.919291
	0.0900079	0.919602
	0.0900147	0.919677
	0.090044	0.919653
	0.0900536	0.919831
	0.0900549	0.919322
	0.0900764	0.91928
	0.0900828	0.919266
	0.090122	0.919252
	0.0901325	0.919371
	0.0901448	0.919337
	0.0901516	0.919451
	0.0901808	0.919373
	0.0901904	0.919739
	0.0901904	0.919776
	0.0902277	0.920026
	0.0902501	0.919807
	0.090271	0.919773
	0.090327	0.920137
	0.090327	0.920156
	0.0903447	0.920293
	0.0903497	0.919942
	0.0903497	0.920022
	0.0903716	0.919908
	0.0903952	0.919846
	0.0904093	0.919473
	0.090418	0.919051
	0.090418	0.919253
	0.0904348	0.919346
	0.0904543	0.918905
	0.0905047	0.918785
	0.0905175	0.918647
	0.0905315	0.918247
	0.0905315	0.918332
	0.0905347	0.918654
	0.0905583	0.918511
	0.0905955	0.91818
	0.0905996	0.91778
	0.0906064	0.917864
	0.0906223	0.917772
	0.0906223	0.917925
	0.0906413	0.917542
	0.0906835	0.91798
	0.0906903	0.917615
	0.0906903	0.917677
	0.0907089	0.917676
	0.0907324	0.917992
	0.0907533	0.918217
	0.0907768	0.918035
	0.0907809	0.918416
	0.0908013	0.918302
	0.0908035	0.917985
	0.0908044	0.917719
	0.0908529	0.91788
	0.0908714	0.918308
	0.0908714	0.91799
	0.0908714	0.917936
	0.09089	0.918486
	0.090894	0.918263
	0.0909171	0.918063
	0.0909641	0.917817
	0.0909844	0.917884
	0.0909844	0.917823
	0.0910318	0.917768
	0.0910634	0.917416
	0.0910747	0.91727
	0.0910932	0.91754
	0.0910973	0.917894
	0.0911271	0.918052
	0.0911424	0.917893
	0.0911424	0.917814
	0.0911424	0.917857
	0.0911501	0.917711
	0.0911649	0.918006
	0.0912055	0.918397
	0.091215	0.918451
	0.0912326	0.918063
	0.0912326	0.917776
	0.0912476	0.917926
	0.0912551	0.917881
	0.0912693	0.918178
	0.0912846	0.918175
	0.0913179	0.918393
	0.0913226	0.917827
	0.0913395	0.917747
	0.0913451	0.916806
	0.0913687	0.916899
	0.0914126	0.916629
	0.0914276	0.916454
	0.0914351	0.916319
	0.0914411	0.916212
	0.0914645	0.916408
	0.09148	0.916026
	0.0914915	0.916043
	0.091504	0.916441
	0.0915249	0.916594
	0.0915701	0.916925
	0.0915923	0.917036
	0.0915947	0.916986
	0.0916147	0.916799
	0.0916147	0.916581
	0.0916172	0.916992
	0.0916371	0.917213
	0.091651	0.917186
	0.091682	0.917296
	0.091682	0.917013
	0.0916916	0.916936
	0.0917044	0.917136
	0.0917373	0.917081
	0.0917716	0.917053
	0.0917781	0.917033
	0.091794	0.916885
	0.0918076	0.917305
	0.0918164	0.917201
	0.0918264	0.917033
	0.0918497	0.917388
	0.0918703	0.917569
	0.0918835	0.917661
	0.0918835	0.917759
	0.0918835	0.917586
	0.0918875	0.917313
	0.0919311	0.917263
	0.0919506	0.917087
	0.0919506	0.91738
	0.0919615	0.917214
	0.0919729	0.916757
	0.0919857	0.91665
	0.0920089	0.91685
	0.0920375	0.916849
	0.0920399	0.916621
	0.0920399	0.916402
	0.0920674	0.91644
	0.0921169	0.916423
	0.0921294	0.916521
	0.0921515	0.916165
	0.0921515	0.916103
	0.0921515	0.916709
	0.092166	0.916134
	0.0921892	0.916437
	0.0922177	0.916504
	0.0922184	0.916293
	0.0922338	0.91679
	0.0922407	0.916577
	0.0922407	0.916909
	0.0922447	0.916983
	0.0922881	0.916932
	0.0923075	0.916921
	0.0923282	0.916455
	0.092346	0.916378
	0.092352	0.916553
	0.0923614	0.916067
	0.0924021	0.91627
	0.0924187	0.91654
	0.0924187	0.916442
	0.0924701	0.916467
	0.0924854	0.916058
	0.0924854	0.916144
	0.0924857	0.915665
	0.0925077	0.915776
	0.0925203	0.915545
	0.0925461	0.916014
	0.0925521	0.915866
	0.0925701	0.91592
	0.0925743	0.915694
	0.092594	0.915645
	0.0926164	0.915565
	0.0926597	0.915359
	0.092663	0.915147
[truncated: 450,598+ more rows]

## Sheet: Supplementary Fig. 10 8FN2 fsc
wave_number	fsc_nomask	fsc_sphericalmask	fsc_loosemask	fsc_tightmask	fsc_noisesub_true	fsc_noisesub
0.5	1	1	1	1	nan	1
1.5	0.987586	0.997763	0.999951	0.999999	-0.285714	0.999999
2.5	0.996383	0.998884	0.999853	0.999992	-0.146552	0.999992
3.5	0.987301	0.995627	0.999538	0.999946	-0.136591	0.999946
4.5	0.972858	0.991579	0.998808	0.99976	-0.079506	0.99976
5.5	0.969197	0.986208	0.99882	0.999552	0.088339	0.999552
6.5	0.965002	0.987721	0.998374	0.999282	0.174467	0.999282
7.5	0.959167	0.984815	0.998065	0.999011	0.174704	0.999011
8.5	0.936947	0.975226	0.996987	0.998631	0.098713	0.998631
9.5	0.921189	0.964979	0.996297	0.998151	0.0551	0.998151
10.5	0.909778	0.961555	0.995493	0.997865	0.057701	0.997865
11.5	0.906246	0.963717	0.994302	0.997605	0.05003	0.997605
12.5	0.885839	0.954979	0.993394	0.997267	0.023969	0.997267
13.5	0.887194	0.953183	0.992103	0.997261	0.007709	0.997261
14.5	0.87414	0.945731	0.990208	0.997165	-0.042223	0.997165
15.5	0.84997	0.934894	0.988903	0.996145	-0.053856	0.996145
16.5	0.852099	0.934714	0.988113	0.995862	-0.046682	0.995862
17.5	0.863103	0.939735	0.987648	0.996103	-0.036792	0.996103
18.5	0.832058	0.927176	0.986303	0.99611	-0.032415	0.99611
19.5	0.790247	0.903475	0.982472	0.995378	-0.02478	0.995378
20.5	0.768308	0.890208	0.980059	0.994496	0.017828	0.994496
21.5	0.721932	0.870363	0.977669	0.993447	0.058431	0.993447
22.5	0.68167	0.846575	0.971222	0.991956	0.068099	0.991956
23.5	0.610394	0.793827	0.959424	0.989067	0.03532	0.989067
24.5	0.536106	0.756614	0.949129	0.985714	0.01816	0.985714
25.5	0.543806	0.741515	0.943733	0.983999	0.036536	0.983999
26.5	0.552163	0.736899	0.941714	0.982973	0.034487	0.982973
27.5	0.52624	0.735119	0.937161	0.980797	0.039825	0.980797
28.5	0.457934	0.681657	0.921591	0.976229	0.024029	0.976229
29.5	0.422705	0.631753	0.904022	0.971816	0.00787	0.971816
30.5	0.388479	0.605102	0.900481	0.969486	0.026205	0.969486
31.5	0.381759	0.613648	0.898701	0.967873	0.037896	0.967873
32.5	0.373427	0.600934	0.890492	0.965247	0.04252	0.965247
33.5	0.369898	0.577832	0.886254	0.962443	0.035209	0.962443
34.5	0.345249	0.565284	0.879429	0.961651	0.036026	0.961651
35.5	0.342466	0.569677	0.87701	0.959254	0.029362	0.959254
36.5	0.333853	0.557851	0.873785	0.957701	0.045615	0.957701
37.5	0.344866	0.563249	0.873916	0.958143	0.069344	0.958143
38.5	0.342848	0.562158	0.873982	0.95732	0.065498	0.95732
39.5	0.333366	0.558325	0.870036	0.956702	0.076575	0.956702
40.5	0.333828	0.553415	0.865271	0.954341	0.085088	0.954341
41.5	0.315234	0.54105	0.866904	0.954439	0.070846	0.954439
42.5	0.322646	0.551895	0.868385	0.952868	0.041061	0.952868
43.5	0.325673	0.5491	0.866048	0.952811	0.040901	0.952811
44.5	0.320423	0.525935	0.861057	0.951378	0.05864	0.951378
45.5	0.289843	0.500327	0.849574	0.94736	0.085326	0.94736
46.5	0.262482	0.473785	0.829766	0.94233	0.087419	0.94233
47.5	0.240233	0.447208	0.816205	0.937101	0.083516	0.937101
48.5	0.238646	0.444136	0.812276	0.932398	0.084139	0.932398
49.5	0.240371	0.442069	0.807411	0.926558	0.096407	0.926558
50.5	0.222763	0.426115	0.791468	0.922018	0.124578	0.922018
51.5	0.217618	0.409058	0.780055	0.918387	0.18623	0.918387
52.5	0.211682	0.374527	0.760415	0.908129	0.305933	0.908129
53.5	0.180548	0.355577	0.742897	0.895858	0.518567	0.895858
54.5	0.169758	0.344565	0.744517	0.893236	0.736372	0.893236
55.5	0.168742	0.352001	0.742	0.890614	0.830477	0.830477
56.5	0.154806	0.329606	0.722136	0.882123	0.848008	0.848008
57.5	0.140537	0.287656	0.700202	0.871617	0.848117	0.848117
58.5	0.139416	0.290209	0.694127	0.865784	0.847771	0.847771
59.5	0.150406	0.293547	0.686055	0.860613	0.843647	0.843647
60.5	0.123435	0.270729	0.665359	0.85415	0.837293	0.837293
61.5	0.117607	0.262009	0.657744	0.848157	0.831865	0.831865
62.5	0.116257	0.259745	0.658176	0.84338	0.828689	0.828689
63.5	0.129676	0.25132	0.65006	0.835563	0.823143	0.823143
64.5	0.114237	0.252589	0.641025	0.832528	0.818887	0.818887
65.5	0.108874	0.233708	0.625099	0.830564	0.814173	0.814173
66.5	0.10622	0.229875	0.626303	0.827669	0.811188	0.811188
67.5	0.096526	0.223796	0.610814	0.821753	0.807821	0.807821
68.5	0.097029	0.216129	0.597044	0.818336	0.807625	0.807625
69.5	0.097086	0.210039	0.585909	0.810894	0.80187	0.80187
70.5	0.078904	0.194395	0.570032	0.798677	0.789418	0.789418
71.5	0.090724	0.19884	0.564893	0.795072	0.786632	0.786632
72.5	0.074198	0.181025	0.560639	0.790416	0.781941	0.781941
73.5	0.072036	0.176898	0.547003	0.778415	0.771116	0.771116
74.5	0.078511	0.165126	0.532126	0.765488	0.759038	0.759038
75.5	0.07539	0.164416	0.516667	0.757152	0.749193	0.749193
76.5	0.065667	0.161884	0.50267	0.754727	0.744873	0.744873
77.5	0.064696	0.150549	0.499575	0.74762	0.737535	0.737535
78.5	0.063882	0.148786	0.488762	0.734368	0.72751	0.72751
79.5	0.068104	0.151518	0.490102	0.733614	0.731663	0.731663
80.5	0.064258	0.146316	0.48461	0.73358	0.732131	0.732131
81.5	0.061914	0.154896	0.486327	0.735194	0.729486	0.729486
82.5	0.059208	0.149115	0.473551	0.730349	0.723082	0.723082
83.5	0.055446	0.146909	0.468154	0.723939	0.716982	0.716982
84.5	0.064222	0.146645	0.47559	0.720365	0.717282	0.717282
85.5	0.065634	0.142826	0.472363	0.719164	0.715081	0.715081
86.5	0.048899	0.134569	0.452493	0.713662	0.709244	0.709244
87.5	0.05076	0.137033	0.444886	0.707352	0.704145	0.704145
88.5	0.053916	0.13335	0.441004	0.702636	0.703508	0.703508
89.5	0.054812	0.132306	0.436952	0.699663	0.705597	0.705597
90.5	0.048431	0.130593	0.436552	0.696638	0.702578	0.702578
91.5	0.04423	0.117359	0.435651	0.691311	0.695546	0.695546
92.5	0.047865	0.124376	0.423644	0.689248	0.690339	0.690339
93.5	0.043287	0.110231	0.410599	0.687663	0.687363	0.687363
94.5	0.048437	0.118579	0.407801	0.681273	0.682394	0.682394
95.5	0.040515	0.116666	0.402695	0.66764	0.668324	0.668324
96.5	0.050095	0.112963	0.401262	0.656868	0.656874	0.656874
97.5	0.042426	0.106548	0.384719	0.64619	0.651276	0.651276
98.5	0.036966	0.103063	0.373224	0.639057	0.647817	0.647817
99.5	0.03267	0.095916	0.371375	0.631644	0.64171	0.64171
100.5	0.040162	0.103676	0.354603	0.623727	0.630347	0.630347
101.5	0.036999	0.088583	0.339566	0.611331	0.614999	0.614999
102.5	0.029413	0.082293	0.333023	0.605723	0.610033	0.610033
103.5	0.027941	0.083667	0.327804	0.604033	0.60946	0.60946
104.5	0.0363	0.084739	0.321685	0.602441	0.610105	0.610105
105.5	0.030971	0.077726	0.311386	0.594245	0.602267	0.602267
106.5	0.029291	0.085122	0.310124	0.582784	0.591941	0.591941
107.5	0.031341	0.073006	0.298415	0.56766	0.57322	0.57322
108.5	0.026089	0.066803	0.280659	0.553598	0.552672	0.552672
109.5	0.024865	0.070389	0.269624	0.542936	0.537263	0.537263
110.5	0.02108	0.063085	0.256904	0.532223	0.527968	0.527968
111.5	0.016266	0.04561	0.244628	0.514063	0.511571	0.511571
112.5	0.015168	0.050956	0.238573	0.498038	0.496722	0.496722
113.5	0.022505	0.055419	0.233598	0.483563	0.483293	0.483293
114.5	0.014247	0.04319	0.220316	0.47005	0.470656	0.470656
115.5	0.017315	0.04392	0.211972	0.460116	0.459031	0.459031
116.5	0.014438	0.048538	0.210582	0.448717	0.443585	0.443585
117.5	0.021353	0.050495	0.219832	0.440952	0.436207	0.436207
118.5	0.019437	0.04971	0.203308	0.429713	0.433673	0.433673
119.5	0.015096	0.039023	0.179242	0.420126	0.426665	0.426665
120.5	0.017602	0.036849	0.175248	0.404415	0.408743	0.408743
121.5	0.013072	0.036368	0.162033	0.383236	0.390723	0.390723
122.5	0.011023	0.040789	0.156205	0.367281	0.378651	0.378651
123.5	0.010619	0.03163	0.146818	0.352819	0.35773	0.35773
124.5	0.009658	0.026955	0.128718	0.330279	0.331038	0.331038
125.5	0.008491	0.021784	0.114798	0.302196	0.303967	0.303967
126.5	0.005381	0.022478	0.100833	0.276299	0.282085	0.282085
127.5	0.007362	0.014962	0.094358	0.255874	0.26414	0.26414
128.5	0.003752	0.017805	0.093003	0.244508	0.250338	0.250338
129.5	0.008223	0.014404	0.086897	0.226063	0.221654	0.221654
130.5	0.007001	0.021319	0.078225	0.206183	0.198284	0.198284
131.5	0.002254	0.019973	0.064028	0.188567	0.183961	0.183961
132.5	0.004319	0.011896	0.059849	0.177857	0.176126	0.176126
133.5	0.003477	0.018638	0.061745	0.172962	0.177887	0.177887
134.5	0.005602	0.010221	0.057157	0.170671	0.18552	0.18552
135.5	0.00633	0.019026	0.060252	0.169389	0.186813	0.186813
136.5	0.008723	0.019545	0.066478	0.173938	0.186795	0.186795
137.5	0.007377	0.016909	0.066273	0.173143	0.174236	0.174236
138.5	0.001691	0.010494	0.062018	0.169855	0.167617	0.167617
139.5	0.004588	0.00937	0.051595	0.165616	0.167671	0.167671
140.5	0.004599	0.010602	0.048544	0.165998	0.170383	0.170383
141.5	0.00433	0.012576	0.059013	0.168611	0.173368	0.173368
142.5	0.006055	0.011296	0.062656	0.165779	0.164751	0.164751
143.5	0.00528	0.014169	0.060921	0.153205	0.154853	0.154853
144.5	0.004222	0.008768	0.059524	0.142865	0.146596	0.146596
145.5	0.000894	0.011288	0.049932	0.141774	0.144203	0.144203
146.5	0.006237	0.014375	0.046497	0.143038	0.144741	0.144741
147.5	0.010106	0.011208	0.043869	0.14068	0.142262	0.142262
148.5	0.004136	0.009224	0.039424	0.129942	0.125187	0.125187
149.5	-0.001143	0.002741	0.036492	0.119246	0.112323	0.112323
150.5	0.003329	0.009368	0.036812	0.106494	0.108586	0.108586
151.5	0.002452	0.004117	0.035036	0.097375	0.099801	0.099801
152.5	1.6e-05	0.003221	0.031295	0.093936	0.094534	0.094534
153.5	0.002569	0.00913	0.031431	0.089425	0.089092	0.089092
154.5	0.003778	0.011261	0.028921	0.084611	0.08819	0.08819
155.5	0.0082	0.005563	0.030733	0.084166	0.088905	0.088905
156.5	0.003743	0.007628	0.036168	0.082435	0.08785	0.08785
157.5	-0.001869	0.00511	0.0235	0.076119	0.080227	0.080227
158.5	0.001789	0.000613	0.017678	0.0698	0.074145	0.074145
159.5	-0.00255	0.002862	0.022618	0.064659	0.071552	0.071552
160.5	0.004071	0.004061	0.017825	0.055908	0.066378	0.066378
161.5	-0.003566	-0.000111	0.010241	0.048244	0.061141	0.061141
162.5	-0.001349	-0.000305	0.010032	0.04662	0.05609	0.05609
163.5	0.001293	-0.000983	0.004327	0.046005	0.052974	0.052974
164.5	-0.001018	-0.004451	0.001487	0.036177	0.037865	0.037865
165.5	-0.00171	-0.00062	0.002776	0.024822	0.022785	0.022785
166.5	-0.005186	0.003182	0.006599	0.016533	0.01235	0.01235
167.5	0.000413	-0.001787	0.002968	0.015742	0.011165	0.011165
168.5	0.002786	-0.000564	-0.001925	0.013665	0.003468	0.003468
169.5	-3.7e-05	0.000745	0.006369	0.015009	-0.001892	-0.001892
170.5	6.5e-05	-0.001684	0.010397	0.013836	0.000918	0.000918
171.5	0.00389	0.004054	0.007553	0.00962	0.00285	0.00285
172.5	-0.000287	0.000627	-0.002216	0.005811	0.003934	0.003934
173.5	-0.000411	-0.004669	-0.003063	0.005099	0.003244	0.003244
174.5	-0.002184	0.00203	-0.002024	0.014287	0.008393	0.008393
175.5	0.002248	0.002433	0.008036	0.020159	0.009867	0.009867
176.5	-0.001333	0.001915	0.003928	0.019324	0.005831	0.005831
177.5	-0.001308	0.000161	-0.006195	0.012062	-0.004604	-0.004604
178.5	-0.00144	-0.002291	-0.009394	0.003594	-0.012883	-0.012883
179.5	0.001649	0.001291	-0.003914	0.00025	-0.007018	-0.007018
180.5	-0.003498	-0.004644	-0.002361	-0.003622	0.004867	0.004867
181.5	-0.002489	-0.002268	-0.004168	-0.003433	0.004994	0.004994
182.5	-0.002548	-8.2e-05	0.001382	0.002855	4e-06	4e-06
183.5	-0.001759	-0.004927	-0.000569	0.001898	-0.007756	-0.007756
184.5	-0.000174	0.00125	-0.005801	-0.002373	-0.012102	-0.012102
185.5	0.000745	0.002155	-0.002825	-0.002008	-0.010121	-0.010121
186.5	-0.0024	0.000249	-0.00136	-0.001392	-0.009774	-0.009774
187.5	-0.003395	-4.5e-05	-7.2e-05	-0.001912	-0.005924	-0.005924
188.5	-0.002933	-0.002717	-0.006479	-0.002989	0.001335	0.001335
189.5	-9.9e-05	-0.002624	-0.006124	0.001048	0.00861	0.00861
190.5	0.001666	0.003362	-0.001493	0.006662	0.011006	0.011006
191.5	0.003348	0.003526	-0.000398	0.012136	0.0122	0.0122
192.5	0.001057	0.005288	0.006547	0.011915	0.015777	0.015777
193.5	-0.002143	0.000156	0.008019	0.008902	0.019703	0.019703
194.5	0.003031	-0.000234	0.000466	0.002798	0.012632	0.012632
195.5	0.001308	-0.001151	0.002442	-0.002078	0.007732	0.007732
196.5	-0.004082	-7.3e-05	-0.00096	-0.006694	0.003623	0.003623
197.5	-0.003692	-0.00353	-0.00407	-0.011644	-0.005408	-0.005408
198.5	-0.006694	-0.0033	-0.004895	-0.01301	-0.010241	-0.010241
199.5	0.003646	-0.001977	-0.007255	-0.011415	-0.009407	-0.009407
200.5	-0.002802	-0.002322	-0.00316	-0.002494	0.000845	0.000845
201.5	-0.002882	-0.001825	-0.000378	0.002785	0.005885	0.005885
202.5	0.001268	-0.001727	0.000539	0.002275	0.000646	0.000646
203.5	0.000602	0.00208	-0.000758	-0.002059	-0.004817	-0.004817
204.5	0.001508	-0.001749	-0.005269	-0.003712	-0.005297	-0.005297
205.5	0.003151	-0.002818	-0.003653	-0.002238	-0.003966	-0.003966
206.5	0.001212	0.003081	-0.003116	-0.000182	2.4e-05	2.4e-05
207.5	-0.000429	-0.001079	-0.001382	0.00258	0.004755	0.004755
208.5	0.001699	-0.001819	-0.003233	0.004328	0.009206	0.009206
209.5	-0.003212	0.001154	0.005413	0.005551	0.013492	0.013492
210.5	-0.005412	0.000944	0.005587	0.003492	0.016175	0.016175
211.5	-0.00097	-0.002856	-0.005106	0.001436	0.013744	0.013744
212.5	0.000681	0.000982	-0.007563	-0.004133	-0.002161	-0.002161
213.5	0.002742	0.001248	-0.000602	-0.004829	-0.008593	-0.008593
214.5	0.002188	-0.002773	-0.000977	-0.003452	-0.008047	-0.008047
215.5	-0.001998	-0.003443	-0.001619	0.002421	0.000863	0.000863
216.5	-0.000955	-0.002153	-0.000427	0.007697	0.005747	0.005747
217.5	0.000404	-0.001478	0.000359	0.008403	0.000423	0.000423
218.5	-0.001135	0.002002	0.001263	0.009982	-0.003812	-0.003812
219.5	-0.002401	0.000623	0.005264	0.012056	0.002386	0.002386
220.5	-0.000926	0.000619	0.007522	0.010636	0.007073	0.007073
221.5	-0.001075	0.003164	0.007771	0.007358	0.005802	0.005802
222.5	0.007408	0.003988	0.001824	0.00497	-0.002286	-0.002286
223.5	-0.004933	-0.001139	0.001789	0.003493	-0.008384	-0.008384

## Sheet: Supplementary Fig. 10 8FN2 mfsc
Resolution (Ang)	wave_num	model-map_fsc
157.108	0.00636504	0.952017
113.611	0.00880193	0.952069
96.9399	0.0103157	0.952088
87.8218	0.0113867	0.951872
80.9424	0.0123545	0.951712
76.0621	0.0131472	0.951594
71.8488	0.0139181	0.951427
68.6805	0.0145602	0.951329
66.2844	0.0150865	0.951114
63.5412	0.0157378	0.951093
61.4864	0.0162638	0.951078
59.9367	0.0166843	0.951071
58.1667	0.017192	0.950835
56.8693	0.0175842	0.950874
55.4339	0.0180395	0.950653
54.1831	0.0184559	0.950516
53.0929	0.0188349	0.950161
52.1761	0.0191659	0.950129
51.3966	0.0194565	0.950012
50.148	0.019941	0.950034
49.3611	0.0202589	0.950153
48.7937	0.0204945	0.950056
48.0088	0.0208295	0.949897
47.333	0.0211269	0.949882
46.6941	0.021416	0.949749
46.0203	0.0217295	0.949663
45.5387	0.0219594	0.949478
44.8171	0.0223129	0.949234
44.3269	0.0225597	0.948909
43.939	0.0227588	0.948756
43.3643	0.0230604	0.948243
42.981	0.0232661	0.947833
42.5643	0.0234939	0.947222
42.0889	0.0237592	0.946905
41.7039	0.0239786	0.946112
41.1614	0.0242946	0.945165
40.8157	0.0245004	0.944162
40.4903	0.0246973	0.943467
40.2471	0.0248465	0.942503
39.8819	0.025074	0.942016
39.6241	0.0252372	0.941515
39.1624	0.0255347	0.940818
38.8443	0.0257438	0.94049
38.5895	0.0259138	0.940239
38.3227	0.0260942	0.93973
37.9231	0.0263691	0.939361
37.7483	0.0264913	0.939046
37.4943	0.0266707	0.938695
37.2782	0.0268253	0.938283
36.9134	0.0270904	0.938219
36.7094	0.027241	0.938396
36.506	0.0273927	0.938817
36.2573	0.0275807	0.939414
36.1115	0.027692	0.939809
35.8641	0.027883	0.939794
35.4756	0.0281883	0.93997
35.3738	0.0282695	0.940212
35.1683	0.0284347	0.940505
34.9638	0.028601	0.940735
34.7615	0.0287675	0.940968
34.5563	0.0289383	0.941263
34.3844	0.0290829	0.941268
34.2323	0.0292122	0.941405
34.0973	0.0293278	0.94148
33.9357	0.0294675	0.941416
33.7163	0.0296592	0.941799
33.4838	0.0298652	0.941361
33.3292	0.0300038	0.940998
33.1628	0.0301543	0.940794
33.0113	0.0302926	0.940951
32.8437	0.0304473	0.940838
32.6933	0.0305873	0.940793
32.5527	0.0307194	0.940589
32.45	0.0308166	0.940655
32.2755	0.0309832	0.940591
32.1965	0.0310593	0.940627
32.0384	0.0312125	0.940811
31.8386	0.0314084	0.940837
31.6913	0.0315544	0.941
31.5653	0.0316804	0.941535
31.4757	0.0317705	0.941719
31.3169	0.0319317	0.94191
31.2175	0.0320334	0.942173
31.1266	0.0321269	0.942379
30.9581	0.0323017	0.942555
30.7895	0.0324786	0.943058
30.6891	0.0325848	0.943305
30.5663	0.0327158	0.943379
30.5066	0.0327798	0.943596
30.3228	0.0329785	0.943841
30.2428	0.0330657	0.943998
30.1311	0.0331883	0.944572
30.0636	0.0332628	0.944998
29.9936	0.0333404	0.945167
29.8264	0.0335274	0.945511
29.746	0.0336179	0.945953
29.6342	0.0337448	0.946508
29.5163	0.0338796	0.946663
29.4214	0.0339889	0.946783
29.3195	0.034107	0.946918
29.204	0.0342419	0.947052
29.0933	0.0343722	0.947382
28.9719	0.0345163	0.947864
28.9235	0.0345739	0.948052
28.8191	0.0346992	0.948321
28.773	0.0347548	0.948612
28.6495	0.0349047	0.948924
28.595	0.0349711	0.949412
28.5189	0.0350645	0.949641
28.4198	0.0351867	0.94986
28.2977	0.0353386	0.950149
28.2168	0.0354399	0.950867
28.1795	0.0354868	0.951114
28.0811	0.0356111	0.951506
27.9893	0.0357279	0.951691
27.8528	0.0359031	0.951977
27.8332	0.0359283	0.952316
27.7622	0.0360202	0.952708
27.6707	0.0361393	0.952972
27.535	0.0363174	0.953112
27.4918	0.0363745	0.953219
27.4047	0.0364901	0.953117
27.3444	0.0365706	0.95334
27.3133	0.0366122	0.95353
27.2009	0.0367634	0.953853
27.1778	0.0367947	0.953776
27.0859	0.0369196	0.95364
27.0062	0.0370286	0.953721
26.8896	0.037189	0.953644
26.8195	0.0372863	0.953308
26.7579	0.0373721	0.953034
26.7107	0.0374382	0.952966
26.6873	0.0374711	0.952892
26.6313	0.0375499	0.952689
26.5416	0.0376767	0.952424
26.4667	0.0377834	0.952405
26.3877	0.0378964	0.952073
26.3471	0.0379549	0.952074
26.2483	0.0380977	0.952094
26.2098	0.0381537	0.951932
26.1537	0.0382355	0.951615
26.0805	0.0383428	0.951237
25.9776	0.0384948	0.951037
25.9283	0.0385679	0.950751
25.8833	0.0386349	0.950633
25.8176	0.0387332	0.950666
25.774	0.0387988	0.950592
25.6773	0.0389449	0.950552
25.6534	0.0389813	0.950555
25.6087	0.0390492	0.950687
25.5413	0.0391522	0.950616
25.5051	0.0392079	0.950314
25.4715	0.0392596	0.950179
25.4017	0.0393674	0.94963
25.3668	0.0394217	0.94943
25.2877	0.0395449	0.949362
25.2489	0.0396057	0.949285
25.1257	0.0397999	0.949344
25.0974	0.0398448	0.949383
25.0388	0.039938	0.949519
25.0056	0.039991	0.949314
24.9681	0.040051	0.949589
24.8939	0.0401704	0.949612
24.8449	0.0402497	0.949534
24.8081	0.0403094	0.949605
24.7385	0.0404229	0.94965
24.6926	0.0404979	0.949347
24.6303	0.0406005	0.94964
24.5984	0.0406531	0.94958
24.5447	0.040742	0.949585
24.5095	0.0408004	0.949549
24.4818	0.0408467	0.949724
24.4002	0.0409833	0.950058
24.3668	0.0410395	0.950311
24.3312	0.0410995	0.950398
24.271	0.0412014	0.95041
24.2452	0.0412453	0.950711
24.1927	0.0413348	0.950921
24.1335	0.0414362	0.951145
24.0954	0.0415016	0.951311
24.0519	0.0415768	0.951403
23.9915	0.0416814	0.95154
23.9259	0.0417957	0.951573
23.9169	0.0418114	0.951678
23.8978	0.0418449	0.951929
23.8475	0.0419331	0.952141
23.8052	0.0420076	0.95213
23.7412	0.0421208	0.952183
23.6842	0.0422223	0.952428
23.6689	0.0422495	0.952614
23.6157	0.0423447	0.952637
23.5886	0.0423933	0.952806
23.5263	0.0425056	0.952684
23.4879	0.0425752	0.952599
23.4639	0.0426186	0.952981
23.3992	0.0427365	0.952722
23.3558	0.0428159	0.952536
23.3394	0.042846	0.952172
23.2774	0.0429601	0.95229
23.2518	0.0430074	0.952379
23.2317	0.0430447	0.952355
23.1862	0.0431291	0.952412
23.1535	0.0431901	0.952344
23.0852	0.0433179	0.952101
23.0478	0.043388	0.952057
23.036	0.0434103	0.952104
23.0032	0.0434722	0.95213
22.9727	0.0435299	0.952303
22.961	0.0435521	0.952311
22.8833	0.0437	0.952474
22.8526	0.0437587	0.952524
22.8161	0.0438287	0.952632
22.782	0.0438943	0.952088
22.7568	0.0439429	0.952198
22.7177	0.0440185	0.952199
22.6672	0.0441166	0.951957
22.6481	0.0441538	0.951715
22.5979	0.0442519	0.951507
22.5622	0.0443219	0.951344
22.4921	0.04446	0.951359
22.4679	0.044508	0.951244
22.443	0.0445574	0.951058
22.3999	0.0446431	0.951038
22.3814	0.0446799	0.950602
22.3685	0.0447056	0.950154
22.3163	0.0448103	0.949534
22.298	0.044847	0.949353
22.2716	0.0449001	0.949441
22.2472	0.0449495	0.949095
22.2047	0.0450354	0.948934
22.1921	0.045061	0.948895
22.1412	0.0451647	0.948611
22.1179	0.0452121	0.94834
22.0736	0.0453029	0.948173
22.0418	0.0453682	0.947992
22.019	0.0454153	0.94784
21.9674	0.045522	0.947646
21.9326	0.0455942	0.94758
21.9257	0.0456086	0.947262
21.8817	0.0457004	0.946957
21.8627	0.04574	0.946862
21.8464	0.0457741	0.94682
21.7914	0.0458897	0.946662
21.7608	0.0459543	0.946517
21.7367	0.0460052	0.946652
21.7059	0.0460704	0.946352
21.6791	0.0461275	0.946057
21.6332	0.0462253	0.945724
21.6095	0.046276	0.945474
21.5983	0.0463	0.945376
21.5623	0.0463772	0.945034
21.5323	0.0464418	0.944965
21.5159	0.0464772	0.944822
21.4613	0.0465955	0.945111
21.4286	0.0466665	0.945
21.4222	0.0466806	0.944854
21.4036	0.0467211	0.945097
21.366	0.0468033	0.944804
21.3448	0.0468498	0.944489
21.3071	0.0469326	0.944237
21.2782	0.0469965	0.943975
21.2505	0.0470577	0.943889
21.2179	0.0471301	0.943622
21.1867	0.0471995	0.943615
21.1546	0.0472711	0.943436
21.1283	0.0473299	0.943356
21.1192	0.0473503	0.943309
21.1084	0.0473746	0.94315
21.0731	0.0474539	0.943261
21.0512	0.0475033	0.943161
21.0437	0.0475201	0.942966
21.0097	0.047597	0.943091
20.9637	0.0477014	0.942907
20.9509	0.0477307	0.942564
20.9141	0.0478146	0.942282
20.8929	0.0478631	0.942122
20.8807	0.0478911	0.941929
20.8343	0.0479977	0.941472
20.8074	0.0480598	0.941046
20.785	0.0481115	0.941199
20.757	0.0481764	0.941023
20.7336	0.048231	0.940664
20.7272	0.0482459	0.940315
20.6795	0.048357	0.940461
20.6779	0.0483608	0.940233
20.6594	0.0484041	0.94048
20.6262	0.0484821	0.940019
20.5972	0.0485504	0.939985
20.563	0.0486311	0.939793
20.5184	0.0487367	0.939956
20.501	0.048778	0.939841
20.4752	0.0488395	0.939818
20.4633	0.0488681	0.939679
20.4502	0.0488992	0.939534
20.4183	0.0489756	0.939196
20.3963	0.0490285	0.938845
20.3866	0.0490519	0.938734
20.3706	0.0490905	0.938631
20.3473	0.0491465	0.938671
20.32	0.0492126	0.938574
20.3059	0.0492468	0.938429
20.2569	0.049366	0.938434
20.2473	0.0493893	0.938584
20.2381	0.0494118	0.938879
20.2279	0.0494367	0.938857
20.2004	0.049504	0.938978
20.1781	0.0495588	0.938823
20.1296	0.0496781	0.938711
20.1162	0.0497112	0.938522
20.1032	0.0497434	0.938166
20.0842	0.0497904	0.937976
20.0533	0.0498672	0.937956
20.043	0.0498927	0.937641
19.9982	0.0500046	0.9377
19.9778	0.0500556	0.937558
19.9568	0.0501081	0.93715
19.9438	0.0501409	0.936893
19.9174	0.0502073	0.937014
19.9057	0.0502367	0.936578
19.896	0.0502612	0.936614
19.8586	0.050356	0.936352
19.8351	0.0504156	0.936369
19.8079	0.0504848	0.936174
19.7932	0.0505223	0.935979
19.7872	0.0505377	0.936015
19.746	0.0506433	0.936099
19.7155	0.0507216	0.936061
19.714	0.0507253	0.936288
19.698	0.0507666	0.936378
19.6684	0.050843	0.93655
19.667	0.0508467	0.936347
19.6553	0.050877	0.936376
19.6332	0.0509343	0.936856
19.6047	0.0510081	0.936932
19.5908	0.0510443	0.936604
19.5738	0.0510886	0.936717
19.5483	0.0511553	0.936626
19.5279	0.0512088	0.936456
19.4934	0.0512993	0.936636
19.482	0.0513294	0.936632
19.4665	0.0513702	0.936784
19.4416	0.0514362	0.936961
19.4259	0.0514777	0.937
19.4102	0.0515192	0.937105
19.3791	0.0516021	0.937007
19.3608	0.0516507	0.936714
19.3467	0.0516885	0.936265
19.3429	0.0516984	0.93609
19.325	0.0517465	0.936156
19.2973	0.0518207	0.936253
19.2874	0.0518473	0.936045
19.2658	0.0519055	0.93653
19.2433	0.0519661	0.9364
19.222	0.0520238	0.936505
19.2116	0.0520518	0.936121
19.1895	0.0521118	0.936273
19.1762	0.0521481	0.936401
19.1621	0.0521863	0.936014
19.1317	0.0522693	0.936101
19.1236	0.0522913	0.936188
19.1129	0.0523208	0.936233
19.1064	0.0523385	0.936257
19.0673	0.0524459	0.93639
19.0366	0.0525305	0.936409
19.0052	0.0526173	0.936331
18.9973	0.0526392	0.936815
18.9849	0.0526735	0.936798
18.9623	0.0527363	0.936704
18.9569	0.0527511	0.936786
18.9455	0.052783	0.93651
18.9257	0.0528383	0.936752
18.9026	0.0529028	0.936744
18.8915	0.0529339	0.936415
18.8685	0.0529983	0.936218
18.8481	0.0530557	0.936225
18.8322	0.0531006	0.936367
18.8281	0.0531122	0.936471
18.7911	0.0532166	0.936861
18.7911	0.0532166	0.936604
18.7827	0.0532405	0.937168
18.7677	0.0532829	0.936782
18.7474	0.0533408	0.936706
18.7368	0.0533708	0.937017
18.7214	0.0534147	0.937041
18.6902	0.0535039	0.936964
18.6699	0.0535622	0.936813
18.664	0.0535791	0.936595
18.6504	0.0536182	0.936801
18.6296	0.053678	0.936592
18.6272	0.0536849	0.93651
18.6092	0.0537369	0.93618
18.5767	0.0538309	0.935894
18.568	0.0538561	0.935897
18.5606	0.0538775	0.936145
18.5404	0.0539362	0.936029
18.5156	0.0540085	0.936325
18.5112	0.0540215	0.93644
18.4885	0.0540876	0.93644
18.4722	0.0541355	0.936242
18.4616	0.0541666	0.936353
18.4543	0.0541878	0.936325
18.4309	0.0542568	0.936406
18.4162	0.0543	0.936173
18.3886	0.0543816	0.936011
18.3656	0.0544497	0.935451
18.3546	0.0544821	0.935509
18.3343	0.0545424	0.935539
18.3187	0.0545891	0.935285
18.3151	0.0545997	0.934965
18.306	0.0546268	0.934622
18.2789	0.054708	0.934584
18.2683	0.0547395	0.934523
18.2602	0.0547639	0.934228
18.2442	0.0548119	0.934188
18.2311	0.0548513	0.934215
18.2104	0.0549138	0.933951
18.206	0.0549269	0.933686
18.1997	0.054946	0.933697
18.1689	0.0550391	0.933611
18.1589	0.0550693	0.933983
18.149	0.0550995	0.933887
18.1314	0.0551528	0.933619
18.1198	0.0551882	0.933508
18.1092	0.0552206	0.933603
18.0783	0.0553151	0.933428
18.0656	0.0553537	0.93332
18.059	0.0553741	0.933116
18.0482	0.0554071	0.933289
18.0303	0.0554623	0.933123
18.0228	0.0554853	0.933007
18.015	0.0555094	0.932977
18.0032	0.0555456	0.932971
17.969	0.0556514	0.932898
17.9595	0.0556809	0.932236
17.951	0.0557071	0.93198
17.9409	0.0557385	0.931916
17.9252	0.0557875	0.931726
17.9155	0.0558177	0.931617
17.884	0.0559159	0.931625
17.8801	0.055928	0.931082
17.8762	0.0559402	0.931282
17.8582	0.0559967	0.931008
17.8333	0.0560748	0.930919
17.8225	0.0561089	0.930576
17.8051	0.0561637	0.930276
17.784	0.0562304	0.930251
17.7753	0.0562578	0.930172
17.7715	0.0562698	0.930429
17.7525	0.05633	0.930327
17.7408	0.0563673	0.930266
17.7315	0.0563968	0.930185
17.7291	0.0564045	0.930026
17.7065	0.0564766	0.929276
17.6972	0.056506	0.929333
17.6853	0.0565442	0.92905
17.6723	0.0565856	0.928951
17.6594	0.056627	0.928884
17.6482	0.0566629	0.928843
17.6384	0.0566945	0.928961
17.6182	0.0567596	0.92887
17.5995	0.0568197	0.928591
17.5879	0.0568573	0.928427
17.5689	0.0569188	0.928603
17.56	0.0569477	0.928584
17.5558	0.0569614	0.928599
17.5396	0.057014	0.928601
17.5139	0.0570976	0.928131
17.5046	0.0571278	0.928017
17.5046	0.0571278	0.928184
17.4881	0.0571817	0.92823
17.4716	0.0572356	0.928091
17.4657	0.057255	0.927666
17.4463	0.0573188	0.927667
17.428	0.0573791	0.927662
17.428	0.0573791	0.927749
17.414	0.0574249	0.927988
17.4054	0.0574535	0.927565
17.3915	0.0574993	0.927246
17.3803	0.0575365	0.926984
17.3738	0.0575579	0.926831
17.3545	0.0576221	0.926332
17.3416	0.0576649	0.92606
17.3369	0.0576806	0.926351
17.3309	0.0577005	0.925759
17.3266	0.0577148	0.925897
17.3133	0.0577589	0.925768
17.295	0.0578201	0.925621
17.2704	0.0579024	0.925327
17.2493	0.0579734	0.925721
17.2459	0.0579848	0.925704
17.2354	0.0580202	0.925478
17.2236	0.0580598	0.925391
17.2144	0.058091	0.925651
17.2089	0.0581094	0.925779
17.1972	0.058149	0.92544
17.1818	0.0582013	0.925456
17.1726	0.0582323	0.925168
17.168	0.0582479	0.925
17.1547	0.058293	0.924675
17.1336	0.0583649	0.92467
17.1253	0.058393	0.924175
17.1109	0.0584423	0.923938
17.0899	0.058514	0.923956
17.0842	0.0585337	0.923943
17.0735	0.0585702	0.923906
17.0605	0.0586151	0.923858
17.0523	0.0586431	0.923739
17.0417	0.0586795	0.923344
17.017	0.0587649	0.923464
17.0031	0.0588128	0.923853
16.9983	0.0588293	0.923889
16.986	0.0588719	0.92376
16.9692	0.0589301	0.923706
16.9672	0.0589371	0.923832
16.9581	0.0589688	0.923911
16.9581	0.0589688	0.924017
16.941	0.0590283	0.923763
16.9281	0.0590733	0.9239
16.9216	0.0590959	0.924005
16.9137	0.0591237	0.923901
16.9057	0.0591515	0.923532
16.889	0.0592102	0.923398
16.8785	0.059247	0.923577
16.8785	0.059247	0.923627
16.8664	0.0592896	0.923494
16.8489	0.059351	0.923758
16.8465	0.0593596	0.923968
16.8363	0.0593956	0.924308
16.8205	0.0594513	0.924189
16.8096	0.0594896	0.924426
16.7892	0.0595621	0.924061
16.77	0.0596304	0.923851
16.7611	0.0596618	0.923636
16.7611	0.0596618	0.923737
16.7568	0.0596773	0.923746
16.7428	0.0597272	0.923695
16.7322	0.059765	0.923615
16.7294	0.059775	0.923193
16.7162	0.0598221	0.923016
16.6964	0.0598932	0.923195
16.6888	0.0599206	0.923164
16.6811	0.059948	0.922873
16.6747	0.059971	0.923005
16.6624	0.0600155	0.922936
16.648	0.0600672	0.922782
16.6289	0.0601362	0.922785
16.6178	0.0601763	0.922696
16.6159	0.0601834	0.922769
16.6084	0.0602104	0.922646
16.6007	0.0602384	0.922537
16.5871	0.0602878	0.922785
16.5802	0.0603127	0.922882
16.5725	0.060341	0.922791
16.5566	0.0603988	0.923119
16.5423	0.0604512	0.923
16.5336	0.0604829	0.923361
16.5278	0.0605043	0.923242
16.5141	0.0605541	0.923593
16.5058	0.0605847	0.923341
16.4978	0.0606142	0.92341
16.4931	0.0606315	0.923758
16.4694	0.0607186	0.923948
16.4574	0.0607629	0.924273
16.4506	0.0607879	0.924157
16.4452	0.0608078	0.924052
16.4338	0.0608501	0.923965
16.4287	0.060869	0.92382
16.4233	0.0608892	0.92381
16.408	0.0609459	0.923863
16.396	0.0609904	0.923863
16.3888	0.0610174	0.923664
16.3859	0.0610281	0.923658
16.3696	0.0610887	0.923741
16.3599	0.0611251	0.923399
16.3599	0.0611251	0.923454
16.3541	0.0611466	0.923252
16.3348	0.0612191	0.923045
16.3176	0.0612835	0.922914
16.3151	0.0612929	0.923004
16.3101	0.0613117	0.923179
16.3008	0.0613466	0.923058
16.2884	0.0613934	0.923217
16.2813	0.0614202	0.923368
16.2646	0.0614831	0.922898
16.2562	0.0615152	0.923081
16.2491	0.0615419	0.922669
16.241	0.0615726	0.922618
16.2325	0.0616046	0.922889
16.215	0.0616713	0.92267
16.209	0.061694	0.922533
16.209	0.061694	0.922349
16.186	0.0617818	0.923004
16.1828	0.0617938	0.923242
16.1773	0.0618151	0.922995
16.1724	0.0618337	0.922741
16.1623	0.0618723	0.922646
16.1512	0.0619148	0.922444
16.1422	0.0619493	0.922491
16.1374	0.0619679	0.922186
16.1219	0.0620275	0.922454
16.1136	0.0620593	0.922556
16.1064	0.0620871	0.922954
16.0975	0.0621216	0.923319
16.0827	0.0621784	0.923287
16.0793	0.0621917	0.923557
16.0793	0.0621917	0.923473
16.0681	0.0622352	0.923629
16.0466	0.0623184	0.923485
16.0453	0.0623237	0.923788
16.0375	0.062354	0.923623
16.0256	0.0624001	0.923281
16.0144	0.0624436	0.923496
16.0037	0.0624857	0.923512
16.003	0.0624884	0.923536
15.9963	0.0625146	0.923327
15.9784	0.0625843	0.923158
15.9778	0.0625869	0.923136
15.9694	0.0626198	0.923269
15.9677	0.0626263	0.923464
15.949	0.0626998	0.923251
15.938	0.062743	0.92323
15.9161	0.0628294	0.9233
15.9044	0.0628756	0.923276
15.9018	0.062886	0.923335
15.8942	0.0629161	0.923127
15.8836	0.0629579	0.923131
15.8781	0.0629798	0.92316
15.8781	0.0629798	0.923023
15.8724	0.0630023	0.923083
15.8658	0.0630287	0.923339
15.8487	0.0630968	0.922999
15.8441	0.063115	0.923164
15.8336	0.0631567	0.922924
15.829	0.0631752	0.922769
15.823	0.0631993	0.922319
15.8095	0.0632529	0.922092
15.8046	0.0632728	0.921871
15.8009	0.0632877	0.921716
15.7814	0.0633659	0.922168
15.7749	0.0633918	0.922594
15.7704	0.06341	0.922329
15.762	0.0634437	0.922512
15.7527	0.0634813	0.922838
15.7481	0.0634997	0.922486
15.7426	0.063522	0.922271
15.7216	0.0636068	0.922361
15.7161	0.063629	0.92236
15.7092	0.0636571	0.922244
15.7081	0.0636613	0.921884
15.7063	0.0636688	0.92187
15.6959	0.063711	0.922202
15.6843	0.0637581	0.921745
15.6834	0.0637617	0.92128
15.6764	0.0637903	0.9217
15.6764	0.0637903	0.921718
15.6576	0.0638666	0.921638
15.6468	0.063911	0.921611
15.6386	0.0639445	0.922125
15.6295	0.0639814	0.921885
15.6191	0.0640241	0.922257
15.6134	0.0640476	0.921979
15.6023	0.0640931	0.921562
15.5901	0.0641434	0.921613
15.59	0.0641438	0.921379
15.5854	0.0641626	0.921331
15.5761	0.0642007	0.921399
15.5643	0.0642497	0.921609
15.5562	0.064283	0.922036
15.5477	0.0643181	0.922118
15.5281	0.0643996	0.921928
15.5208	0.0644299	0.921715
15.5183	0.0644401	0.921585
15.5127	0.0644634	0.921624
15.5018	0.0645086	0.921501
15.4971	0.064528	0.921647
15.4897	0.0645589	0.921544
15.4862	0.0645735	0.921418
15.4724	0.0646311	0.921071
15.4669	0.0646544	0.921187
15.4606	0.0646807	0.920886
15.4536	0.06471	0.921023
15.4488	0.0647299	0.920996
15.4365	0.0647814	0.92121
15.43	0.064809	0.921221
15.429	0.0648131	0.92142
15.4077	0.0649024	0.921534
15.4064	0.0649082	0.921732
15.4025	0.0649246	0.921791
15.3989	0.0649398	0.921912
15.3935	0.0649626	0.922171
15.3827	0.0650081	0.922027
15.3764	0.0650347	0.921674
15.3746	0.0650423	0.921424
15.3609	0.0651004	0.921154
15.3442	0.065171	0.921063
15.3392	0.0651925	0.92091
15.3392	0.0651925	0.921124
15.3341	0.0652139	0.920839
15.3282	0.0652391	0.920762
15.317	0.065287	0.920851
15.3099	0.0653172	0.920799
15.2905	0.0654002	0.921182
15.2875	0.0654128	0.921098
15.2843	0.0654266	0.921617
15.2749	0.0654668	0.921695
15.2673	0.0654994	0.921471
15.2606	0.0655283	0.921493
15.253	0.0655609	0.921563
15.2509	0.0655697	0.921542
15.248	0.0655822	0.92126
15.2303	0.0656586	0.921813
15.2291	0.0656637	0.921751
15.2277	0.0656699	0.921528
15.2219	0.0656949	0.921303
15.2181	0.0657112	0.921266
15.2013	0.0657837	0.921221
15.2002	0.0657887	0.921288
15.1938	0.0658162	0.92108
15.1766	0.0658911	0.921077
15.1679	0.0659285	0.920789
15.1642	0.0659447	0.92068
15.1553	0.0659834	0.920588
15.1443	0.0660313	0.920616
15.1412	0.066045	0.920547
15.1356	0.0660693	0.920409
15.1297	0.0660954	0.920469
15.1198	0.0661383	0.920654
15.1125	0.0661706	0.920803
15.1068	0.0661954	0.920853
15.1001	0.0662246	0.920689
15.0931	0.0662556	0.920279
15.086	0.0662867	0.920145
15.0819	0.0663046	0.919765
15.0789	0.0663177	0.919356
15.0709	0.0663529	0.919424
15.0578	0.0664106	0.919513
15.0518	0.0664372	0.919417
15.0508	0.0664415	0.919419
15.0436	0.0664737	0.919777
15.0368	0.0665033	0.919479
15.0314	0.0665274	0.918965
15.0275	0.0665447	0.9189
15.0193	0.0665812	0.919004
15.0069	0.0666361	0.918772
14.9997	0.0666682	0.918601
14.995	0.0666891	0.91869
14.9846	0.0667353	0.918654
14.9743	0.0667809	0.918386
14.972	0.0667913	0.918448
14.9674	0.0668117	0.918604
14.9555	0.0668651	0.91895
14.9468	0.0669039	0.918524
14.9436	0.0669183	0.918708
14.9348	0.0669576	0.918924
14.9331	0.0669653	0.918929
14.9267	0.0669941	0.918436
14.9151	0.0670459	0.918453
14.9117	0.0670616	0.918614
14.8966	0.0671293	0.918326
14.8922	0.0671492	0.917946
14.8909	0.067155	0.91761
14.8854	0.0671798	0.917646
14.8828	0.0671917	0.917636
14.8737	0.067233	0.917668
14.8651	0.0672715	0.917794
14.8625	0.0672834	0.917851
14.8558	0.0673136	0.918325
14.8402	0.0673847	0.91792
14.8332	0.0674164	0.917755
14.8315	0.0674241	0.917687
14.8315	0.0674241	0.917649
14.8257	0.0674506	0.917634
14.815	0.067499	0.91759
14.8114	0.0675154	0.91775
14.8114	0.0675154	0.917537
14.8078	0.0675322	0.917546
14.7969	0.0675817	0.917563
14.7864	0.0676295	0.917828
14.7795	0.0676611	0.918019
14.775	0.0676817	0.91776
14.768	0.0677142	0.917685
14.7555	0.0677716	0.917454
14.7517	0.0677888	0.917172
14.7479	0.0678061	0.916761
14.7319	0.0678797	0.916657
14.7319	0.0678797	0.916501
14.7294	0.0678915	0.916238
14.7226	0.067923	0.916179
14.7134	0.0679654	0.916237
14.7081	0.0679895	0.91576
14.7057	0.0680007	0.915721
14.7027	0.0680149	0.915577
14.6972	0.06804	0.915359
14.6818	0.0681116	0.915285
14.675	0.0681429	0.915101
14.6732	0.0681517	0.915298
14.6727	0.0681538	0.915081
14.666	0.0681851	0.915541
14.6553	0.0682345	0.915362
14.6533	0.0682442	0.915677
14.6473	0.0682722	0.91678
14.6473	0.0682722	0.916321
14.6297	0.0683543	0.91642
14.6234	0.0683838	0.916587
14.6151	0.0684222	0.916209
14.6146	0.0684246	0.916066
14.608	0.0684559	0.916158
14.6023	0.0684826	0.915789
14.598	0.0685027	0.915358
14.5883	0.068548	0.91526
14.5776	0.0685986	0.915256
14.574	0.0686154	0.914497
14.5704	0.0686325	0.914164
14.5671	0.0686477	0.913901
14.554	0.0687097	0.913852
14.5461	0.0687471	0.913722
14.5342	0.0688032	0.913768
14.523	0.0688564	0.913665
14.5198	0.0688716	0.913082
14.5198	0.0688716	0.91353
14.519	0.0688755	0.912956
14.5124	0.0689065	0.913428
14.5031	0.0689509	0.913272
14.5009	0.0689611	0.913599
14.4948	0.0689903	0.91363
14.4879	0.069023	0.913471
14.4801	0.0690605	0.913399
14.4759	0.0690802	0.91234
14.4759	0.0690802	0.913049
14.4731	0.0690939	0.911874
14.4651	0.0691319	0.911771
14.4553	0.0691789	0.911919
14.4497	0.0692056	0.911889
14.4449	0.0692288	0.911819
14.4441	0.0692323	0.911842
14.4274	0.0693124	0.911584
14.4263	0.0693178	0.91137
14.4263	0.0693178	0.911279
14.4205	0.0693456	0.911084
14.4156	0.0693693	0.910408
14.4085	0.0694037	0.910501
14.4028	0.0694309	0.910635
14.3994	0.0694475	0.910467
14.3956	0.0694659	0.910361
14.3885	0.0695001	0.910259
14.3787	0.0695475	0.910279
14.3707	0.0695859	0.909921
14.365	0.0696136	0.910019
14.3618	0.069629	0.9104
14.3528	0.0696726	0.910188
14.3528	0.0696726	0.910397
14.3498	0.0696874	0.909938
14.3431	0.0697198	0.909859
14.3304	0.0697817	0.909842
14.3241	0.0698123	0.909574
14.3207	0.0698288	0.909086
14.3152	0.0698559	0.90982
14.3089	0.0698865	0.910031
14.3041	0.06991	0.909927
14.2985	0.0699376	0.910284
14.2985	0.0699376	0.910538
14.2887	0.0699852	0.91072
14.2805	0.0700257	0.910771
14.2796	0.0700298	0.91113
14.2745	0.0700551	0.911122
14.2717	0.0700685	0.910923
14.2655	0.070099	0.910962
14.2593	0.0701295	0.910775
14.2546	0.070153	0.910901
14.2413	0.0702185	0.910716
14.2306	0.0702712	0.910648
14.2269	0.0702894	0.910339
14.22	0.0703233	0.910454
14.2107	0.0703694	0.91035
14.2092	0.070377	0.910305
14.2072	0.0703869	0.910065
14.2033	0.0704062	0.909917
14.2033	0.0704062	0.910011
14.1931	0.070457	0.909678
14.1857	0.0704937	0.90941
14.1857	0.0704937	0.909166
14.1816	0.0705141	0.909792
14.1776	0.0705339	0.909451
14.1739	0.070552	0.909622
14.1652	0.0705957	0.90962
14.1564	0.0706393	0.909464
14.1564	0.0706393	0.909704
14.1449	0.0706969	0.909332
14.139	0.0707266	0.90918
14.1351	0.0707457	0.909091
14.1319	0.070762	0.909196
14.1245	0.0707992	0.908979
14.1184	0.0708294	0.908729
14.1158	0.0708427	0.908931
14.1122	0.0708607	0.908903
14.0996	0.0709239	0.909176
14.0944	0.07095	0.90922
14.0907	0.0709688	0.909345
14.087	0.0709876	0.908781
14.087	0.0709876	0.908653
14.0802	0.0710218	0.908905
14.0698	0.0710741	0.908825
14.0698	0.0710744	0.908298
14.0657	0.0710949	0.908218
14.061	0.0711189	0.908176
14.0481	0.0711839	0.907802
14.0449	0.0712001	0.907565
14.0412	0.0712188	0.907317
14.0361	0.0712451	0.907134
14.0329	0.0712612	0.907224
14.0256	0.0712981	0.907147
14.019	0.0713316	0.906722
14.0185	0.0713342	0.90671
14.0141	0.0713566	0.906946
14.0021	0.071418	0.906772
14.0016	0.0714206	0.907453
13.996	0.071449	0.907156
13.9955	0.0714513	0.907085
13.9837	0.071512	0.907046
13.9791	0.0715356	0.907119
13.9753	0.0715548	0.907081
13.9629	0.0716185	0.907448
13.9567	0.0716504	0.907081
13.9536	0.0716662	0.907075
13.9511	0.0716791	0.906538
13.9492	0.0716885	0.906589
13.9455	0.0717077	0.906667
13.9423	0.0717243	0.906855
13.9344	0.071765	0.906991
13.9336	0.0717687	0.907275
13.9288	0.0717937	0.907315
13.9212	0.0718331	0.907592
13.917	0.0718546	0.907369
13.9122	0.0718795	0.907397
13.9059	0.0719121	0.907258
13.9011	0.0719366	0.907306
13.8989	0.0719484	0.907261
13.8918	0.0719849	0.907642
13.8874	0.0720077	0.907589
13.8846	0.0720223	0.907506
13.8792	0.0720505	0.907967
13.8681	0.0721079	0.908132
13.8681	0.0721079	0.908008
13.863	0.0721344	0.908291
13.8626	0.0721366	0.908154
13.8556	0.0721731	0.908188
13.8479	0.0722129	0.908663
13.8462	0.0722218	0.909064
13.842	0.0722437	0.908969
13.8346	0.0722826	0.908775
13.8253	0.0723312	0.908734
13.8209	0.072354	0.908979
13.819	0.0723639	0.908577
13.8183	0.0723676	0.909176
13.8136	0.0723923	0.909289
13.8036	0.0724451	0.909733
13.8028	0.0724491	0.910092
13.798	0.0724743	0.909929
13.7869	0.0725327	0.909772
13.7805	0.0725661	0.909855
13.7737	0.0726024	0.909752
13.77	0.0726216	0.909863
13.7651	0.0726474	0.910082
13.7594	0.0726773	0.910648
13.7544	0.0727039	0.911162
13.7544	0.0727039	0.910845
13.7544	0.0727039	0.910598
13.7459	0.0727488	0.91095
13.7384	0.0727887	0.910599
13.7381	0.0727901	0.910389
13.7326	0.0728194	0.9105
13.7277	0.0728454	0.910574
13.7196	0.0728883	0.91107
13.7167	0.0729041	0.910636
13.7118	0.0729297	0.910978
13.7075	0.0729528	0.910868
13.6955	0.0730164	0.91109
13.6907	0.0730423	0.911307
13.6893	0.0730496	0.911191
13.6838	0.0730789	0.910855
13.6777	0.0731115	0.91103
13.6749	0.0731267	0.910873
13.6749	0.0731267	0.911151
13.6725	0.0731396	0.910934
13.6644	0.0731829	0.910743
13.6582	0.073216	0.910672
13.6539	0.073239	0.910671
13.6539	0.073239	0.910669
13.6498	0.0732609	0.910885
13.645	0.0732867	0.911178
13.6395	0.0733164	0.911379
13.633	0.0733512	0.911869
13.6282	0.0733775	0.911987
13.6278	0.0733792	0.912262
13.6169	0.073438	0.912149
13.6117	0.073466	0.912457
13.6071	0.0734911	0.91244
13.6071	0.0734911	0.912548
13.6059	0.0734973	0.912347
13.5993	0.0735331	0.912514
13.5964	0.0735487	0.912804
13.5916	0.073575	0.912733
13.5845	0.0736135	0.912403
13.5721	0.0736805	0.912392
13.5692	0.0736961	0.91278
13.5658	0.0737145	0.91221
13.5658	0.0737145	0.912538
13.5616	0.0737374	0.912161
13.5554	0.0737714	0.912337
13.5505	0.0737981	0.912928
13.5505	0.0737981	0.912538
13.5463	0.0738209	0.912754
13.5454	0.073826	0.913511
13.5408	0.073851	0.913886
13.5301	0.0739094	0.914166
13.5301	0.0739094	0.91407
13.5255	0.0739344	0.913596
13.5226	0.07395	0.913708
13.5198	0.0739656	0.914021
13.5127	0.0740045	0.914262
13.5086	0.0740267	0.914373
13.5047	0.0740483	0.914542
13.5017	0.074065	0.914357
13.4917	0.0741199	0.914619
13.4888	0.0741354	0.915001
13.4845	0.0741593	0.915118
13.4798	0.0741853	0.915185
13.4696	0.0742412	0.915334
13.4694	0.0742423	0.915258
13.4671	0.0742551	0.915284
13.4617	0.074285	0.91534
13.4491	0.0743546	0.915192
13.4444	0.0743806	0.914722
13.4425	0.0743911	0.914414
13.4352	0.0744314	0.914374
13.4294	0.0744635	0.914703
13.4294	0.0744635	0.914378
13.4294	0.0744635	0.914151
13.4253	0.0744861	0.914711
13.4244	0.0744911	0.914784
13.4203	0.0745142	0.915161
13.4119	0.0745606	0.915127
13.4068	0.0745892	0.915138
13.4034	0.074608	0.914942
13.3996	0.0746289	0.915167
13.3953	0.0746531	0.915311
13.3892	0.0746872	0.915194
13.3848	0.0747115	0.915163
13.376	0.0747609	0.91513
13.3701	0.0747939	0.915693
13.3701	0.0747939	0.915621
13.3701	0.0747939	0.915278
13.3659	0.074817	0.915583
13.3632	0.0748324	0.915682
13.3569	0.0748675	0.915473
13.3554	0.0748763	0.91564
13.3503	0.0749049	0.915563
13.3456	0.0749312	0.91553
13.3362	0.0749838	0.915791
13.3315	0.0750101	0.916203
13.3272	0.0750345	0.916475
13.3261	0.0750408	0.916566
13.3254	0.0750444	0.916821
13.3212	0.0750682	0.916568
13.3145	0.075106	0.915558
13.3086	0.0751396	0.915488
13.3067	0.0751503	0.915272
13.2961	0.0752102	0.914902
13.2922	0.0752323	0.91498
13.2913	0.0752369	0.915258
13.2873	0.0752596	0.915682
13.2827	0.0752861	0.915716
13.2823	0.0752883	0.91566
13.275	0.0753297	0.916182
13.2729	0.0753418	0.916532
13.2681	0.0753688	0.916788
13.2681	0.0753688	0.916475
13.2605	0.0754121	0.916384
13.2537	0.0754505	0.916935
13.2537	0.0754505	0.916484
13.2525	0.0754573	0.91695
13.2489	0.0754777	0.917533
13.2489	0.0754777	0.917058
13.2431	0.075511	0.917742
13.2357	0.0755531	0.917893
13.2342	0.0755618	0.917826
13.2299	0.0755866	0.91778
13.2172	0.0756591	0.9181
13.2112	0.0756934	0.918228
13.2109	0.0756953	0.918338
13.2106	0.0756966	0.918038
13.2061	0.0757224	0.91771
13.2032	0.075739	0.91745
13.1978	0.0757704	0.917229
13.1951	0.0757856	0.917285
13.1907	0.0758108	0.917711
13.1825	0.075858	0.917298
13.1782	0.0758832	0.917476
13.1766	0.0758918	0.917215
13.1712	0.0759232	0.917361
13.1684	0.0759392	0.917619
13.1616	0.0759787	0.917739
13.1577	0.0760012	0.917626
13.1544	0.0760204	0.917726
13.1544	0.0760204	0.917553
13.1458	0.0760698	0.917286
13.1404	0.0761014	0.917523
13.1386	0.0761114	0.917915
13.1357	0.0761284	0.917826
13.1336	0.0761406	0.917546
13.1265	0.0761819	0.917226
13.1217	0.0762094	0.916907
13.1208	0.076215	0.917254
13.1171	0.0762363	0.916823
13.1122	0.0762649	0.916611
13.1052	0.0763056	0.916705
13.1004	0.0763336	0.916818
13.0986	0.0763441	0.917054
13.096	0.0763594	0.916871
13.0934	0.0763745	0.916561
13.0864	0.0764154	0.91633
13.0848	0.0764248	0.916307
13.0848	0.0764248	0.916169
13.0829	0.0764358	0.916271
13.0802	0.0764517	0.916353
13.0701	0.0765105	0.916287
13.0664	0.0765323	0.916296
13.0638	0.0765476	0.915972
13.0618	0.0765591	0.915582
13.0588	0.0765766	0.915204
13.0572	0.076586	0.915138
13.0516	0.0766187	0.915092
13.0479	0.076641	0.915261
13.0435	0.0766664	0.915119
13.0423	0.0766734	0.9161
13.0309	0.0767407	0.915934
13.0299	0.0767468	0.916273
13.0271	0.0767632	0.916067
13.0253	0.0767736	0.915826
13.0203	0.0768033	0.915809
13.0117	0.0768539	0.915499
13.0082	0.0768744	0.915583
12.9989	0.0769295	0.915468
12.9936	0.0769608	0.91547
12.9912	0.0769749	0.915411
12.9887	0.0769899	0.91525
12.984	0.0770176	0.915397
12.9779	0.0770542	0.915565
12.9756	0.0770675	0.915416
12.9747	0.0770734	0.915245
12.9712	0.0770942	0.915005
12.9685	0.0771101	0.914811
12.9612	0.0771533	0.914587
12.9577	0.0771741	0.914902
12.9577	0.0771741	0.914699
12.9562	0.0771831	0.915163
12.951	0.077214	0.915389
12.9488	0.0772273	0.915698
12.9427	0.0772635	0.915705
12.9373	0.077296	0.915574
12.9354	0.0773071	0.915441
12.9354	0.0773071	0.915564
12.9354	0.0773071	0.91562
12.9234	0.0773789	0.915588
12.9208	0.0773948	0.915646
12.9177	0.0774134	0.916191
12.9147	0.0774314	0.916842
12.9116	0.0774495	0.917159
12.9081	0.0774707	0.917843
12.9044	0.077493	0.918028
12.9023	0.0775057	0.91797
12.8954	0.0775471	0.918037
12.8876	0.0775937	0.918343
12.8831	0.0776212	0.918425
12.8824	0.0776255	0.918012
12.8824	0.0776255	0.917992
12.8808	0.077635	0.918322
12.8713	0.0776922	0.918122
12.8692	0.0777049	0.918043
12.8692	0.0777049	0.918291
12.8675	0.0777154	0.917822
12.8648	0.0777313	0.918234
12.8617	0.0777503	0.918325
12.8517	0.0778106	0.9174
12.8493	0.0778254	0.917218
12.8447	0.0778528	0.917211
12.843	0.0778634	0.917078
12.8395	0.0778845	0.91732
12.8371	0.0778993	0.916614
12.8326	0.0779267	0.916575
12.83	0.0779425	0.91641
12.8248	0.0779742	0.916402
12.8175	0.0780184	0.916421
12.817	0.0780216	0.91627
12.817	0.0780216	0.916328
12.8137	0.0780416	0.915741
12.8113	0.0780564	0.915685
12.8062	0.0780869	0.915374
12.8018	0.0781143	0.9152
12.7997	0.0781269	0.915372
12.7971	0.0781427	0.915252
12.7913	0.0781784	0.915505
12.7825	0.078232	0.914968
12.7784	0.0782573	0.915192
12.7782	0.0782583	0.914759
12.7748	0.0782793	0.914567
12.7724	0.078294	0.914438
12.7664	0.0783308	0.913977
12.7635	0.0783486	0.9139
12.7611	0.0783633	0.913729
12.7611	0.0783633	0.913856
12.7573	0.0783863	0.914131
12.7525	0.0784157	0.914194
12.7493	0.0784356	0.914117
12.7459	0.0784566	0.914083
12.7415	0.0784838	0.913907
12.7394	0.0784964	0.913519
12.7313	0.0785466	0.913636
12.7287	0.0785623	0.913673
12.7257	0.0785812	0.914134
12.7157	0.0786429	0.914453
12.7144	0.0786512	0.914464
12.7132	0.0786586	0.914756
12.7101	0.0786774	0.914758
12.7051	0.0787087	0.91496
12.7	0.07874	0.914625
12.6975	0.0787557	0.914366
12.6975	0.0787557	0.914507
12.693	0.0787839	0.914633
12.6846	0.078836	0.914944
12.6802	0.0788631	0.91538
12.6765	0.0788861	0.915821
12.6765	0.0788861	0.91565
12.676	0.0788892	0.915725
12.6723	0.0789121	0.915941
12.6681	0.0789381	0.915254
12.664	0.0789642	0.915128
12.664	0.0789642	0.915329
12.6621	0.0789756	0.915039
12.6598	0.0789902	0.914869
12.6473	0.0790682	0.914976
12.6471	0.0790695	0.915081
12.6432	0.0790942	0.915325
12.6396	0.0791165	0.915024
12.6349	0.0791461	0.914749
12.6315	0.0791672	0.914999
12.6307	0.0791724	0.91493
12.6266	0.0791981	0.914571
12.6266	0.0791981	0.914695
12.6255	0.0792048	0.91446
12.6156	0.0792668	0.914353
12.6142	0.0792759	0.914282
12.6142	0.0792759	0.914501
12.612	0.0792896	0.914645
12.6101	0.0793018	0.915032
12.6085	0.0793114	0.915252
12.6055	0.0793303	0.915075
12.5977	0.0793795	0.915001
12.5952	0.0793953	0.915043
12.5891	0.0794341	0.915083
12.58	0.0794915	0.914997
12.5772	0.0795089	0.914781
12.5772	0.0795089	0.914765
12.5744	0.0795267	0.915142
12.5731	0.0795347	0.914818
12.5698	0.0795559	0.914864
12.565	0.0795864	0.915186
12.5649	0.0795866	0.914941
12.5609	0.0796122	0.914464
12.5543	0.079654	0.913979
12.5503	0.0796795	0.914098
12.548	0.079694	0.914309
12.5446	0.0797154	0.913982
12.5441	0.0797187	0.913693
12.5406	0.0797411	0.913837
12.5374	0.0797612	0.913923
12.5324	0.0797929	0.914102
12.5284	0.0798184	0.913763
12.5284	0.0798184	0.913924
12.5284	0.0798184	0.913947
12.5215	0.0798624	0.913745
12.5163	0.0798956	0.913762
12.5163	0.0798959	0.913661
12.5123	0.0799214	0.913402
12.5096	0.0799383	0.913517
12.5043	0.0799728	0.913531
12.5012	0.0799925	0.913192
12.5002	0.0799985	0.913366
12.4992	0.0800049	0.913305
12.492	0.0800513	0.913691
12.4859	0.0800901	0.91374
12.4842	0.0801012	0.913839
12.4816	0.0801178	0.913948
12.4802	0.0801268	0.913668
12.4744	0.0801645	0.913376
12.4683	0.0802037	0.913504
12.466	0.0802183	0.914175
12.4643	0.0802293	0.914585
12.4643	0.0802293	0.913915
12.4582	0.0802685	0.914622
12.4523	0.0803061	0.914515
12.4505	0.0803182	0.914519
12.4473	0.0803386	0.914177
12.4444	0.0803573	0.914208
12.4435	0.0803632	0.914028
12.4384	0.0803959	0.914418
12.4358	0.0804133	0.914735
12.4326	0.080434	0.914693
12.4326	0.080434	0.914727
12.4326	0.080434	0.91471
12.4237	0.0804915	0.914696
12.4207	0.0805106	0.915126
12.4181	0.0805277	0.915125
12.414	0.0805543	0.915244
12.4104	0.0805777	0.914989
12.4063	0.0806042	0.915222
12.405	0.0806127	0.915215
12.4039	0.0806195	0.915277
12.3987	0.0806539	0.914798
12.3895	0.0807133	0.914797
12.3873	0.0807276	0.914698
12.3854	0.08074	0.914696
12.3854	0.08074	0.914668
12.382	0.0807622	0.91431
12.3761	0.0808006	0.914408
12.3737	0.0808164	0.914217
12.3737	0.0808164	0.914271
12.3722	0.0808263	0.914187
12.3698	0.0808418	0.914121
12.3662	0.0808657	0.913925
12.361	0.0808995	0.913536
12.357	0.0809259	0.913413
12.3543	0.0809434	0.912857
12.3533	0.0809503	0.912683
12.3504	0.0809688	0.912888
12.3477	0.0809865	0.912722
12.3407	0.0810325	0.912687
12.3388	0.0810449	0.913052
12.3326	0.0810859	0.912462
12.3273	0.0811209	0.912794
12.3273	0.0811209	0.912687
12.327	0.081123	0.91219
12.3234	0.0811463	0.911909
12.3234	0.0811463	0.910788
12.3208	0.0811635	0.911012
12.3159	0.0811959	0.91075
12.3128	0.0812161	0.910278
12.3088	0.0812425	0.909978
12.3072	0.0812536	0.909924
12.2998	0.0813021	0.909526
12.2966	0.0813234	0.909598
12.2948	0.0813355	0.909911
12.2928	0.0813486	0.909679
12.2906	0.0813628	0.909775
12.289	0.0813739	0.909674
12.2841	0.0814062	0.90931
12.2813	0.0814244	0.909432
12.2813	0.0814244	0.909513
12.2775	0.0814496	0.909126
12.2751	0.0814658	0.909045
12.2681	0.0815122	0.90931
12.2661	0.0815253	0.909408
12.2628	0.0815475	0.909723
12.2586	0.0815757	0.909738
12.2575	0.0815827	0.909386
12.254	0.0816059	0.909714
12.2505	0.0816291	0.909992
12.2472	0.0816512	0.909997
12.2448	0.0816673	0.909885
12.2383	0.0817106	0.910249
12.2359	0.0817267	0.91062
12.2359	0.0817267	0.910458
12.2341	0.0817388	0.910524
12.2311	0.0817589	0.910866
12.2251	0.0817991	0.911064
12.2209	0.0818272	0.910958
12.2209	0.0818272	0.910834
12.2192	0.0818383	0.910748
12.2171	0.0818523	0.9105
12.2095	0.0819035	0.910726
12.2038	0.0819417	0.911018
12.2022	0.0819527	0.911111
12.2022	0.0819527	0.911135
12.2022	0.0819527	0.911178
12.1995	0.0819708	0.911228
12.1956	0.0819968	0.911108
12.1917	0.0820229	0.911089
12.191	0.0820279	0.911086
12.189	0.0820409	0.911044
12.1873	0.082053	0.910984
12.1846	0.082071	0.91051
12.1783	0.082113	0.910472
12.1761	0.0821281	0.911172
12.1761	0.0821281	0.911029
12.1733	0.0821471	0.911501
12.169	0.0821761	0.911824
12.166	0.0821961	0.912058
12.1611	0.0822291	0.912123
12.1576	0.0822531	0.912257
12.1576	0.0822531	0.912154
12.1532	0.082283	0.911864
12.1465	0.082328	0.912015
12.1465	0.082328	0.912135
12.1446	0.082341	0.912267
12.1429	0.082353	0.912485
12.1424	0.082356	0.912372
12.1386	0.0823819	0.912088
12.1355	0.0824029	0.911693
12.132	0.0824268	0.911955
12.1282	0.0824527	0.912045
12.1232	0.0824866	0.912009
12.1191	0.0825145	0.911696
12.1153	0.0825404	0.911173
12.1135	0.0825524	0.9109
12.1135	0.0825524	0.910952
12.1096	0.0825793	0.910909
12.1026	0.082627	0.910649
12.1026	0.082627	0.910555
12.102	0.082631	0.910555
12.0989	0.0826519	0.911394
12.0898	0.0827145	0.911083
12.088	0.0827265	0.910914
12.088	0.0827265	0.91079
12.0854	0.0827443	0.910526
12.0843	0.0827523	0.91081
12.0808	0.0827761	0.910646
12.079	0.082788	0.910664
12.0744	0.0828198	0.910642
12.0728	0.0828307	0.91074
12.0699	0.0828506	0.910778
12.066	0.0828774	0.911093
12.0591	0.082925	0.911007
12.0587	0.0829279	0.910722
12.0555	0.0829497	0.910791
12.0555	0.0829497	0.911064
12.0546	0.0829557	0.910527
12.0505	0.0829844	0.910498
12.0471	0.0830072	0.910312
12.0434	0.0830329	0.909674
12.04	0.0830567	0.910046
12.0315	0.0831151	0.909551
12.0288	0.0831341	0.909419
12.0268	0.0831477	0.909488
12.0247	0.0831623	0.909469
12.0218	0.0831821	0.909603
12.0168	0.0832166	0.909537
12.0161	0.0832218	0.909659
12.0161	0.0832218	0.90971
12.0137	0.0832384	0.909994
12.0125	0.0832465	0.909795
12.0123	0.083248	0.910162
12.0039	0.0833065	0.909926
12.0018	0.0833206	0.909648
12.0009	0.0833272	0.909799
11.9983	0.0833452	0.909837
11.9958	0.0833627	0.909826
11.9947	0.0833699	0.910229
11.9908	0.083397	0.909867
11.9868	0.0834248	0.91053
11.9841	0.0834438	0.910688
11.9841	0.0834438	0.911005
11.9833	0.0834492	0.910629
11.9744	0.0835115	0.910668
11.9733	0.0835194	0.910512
11.9696	0.083545	0.910586
11.9665	0.0835668	0.910779
11.9637	0.0835863	0.910468
11.9626	0.0835941	0.910247
11.9594	0.083616	0.90992
11.9594	0.083616	0.910209
11.9594	0.083616	0.91025
11.956	0.0836403	0.909893
11.9504	0.0836794	0.909355
11.9477	0.0836983	0.909027
11.944	0.0837238	0.908765
11.9419	0.0837388	0.90843
11.9419	0.0837388	0.908535
11.9419	0.0837388	0.908429
11.9387	0.0837611	0.908711
11.9343	0.0837923	0.908884
11.9314	0.0838124	0.908691
11.9314	0.0838124	0.908837
11.9281	0.0838357	0.908484
11.9213	0.0838832	0.908558
11.9175	0.0839104	0.908278
11.9167	0.0839161	0.908536
11.9139	0.0839357	0.908957
11.9105	0.0839594	0.90886
11.9101	0.0839621	0.909331
11.9065	0.0839876	0.909487
11.9029	0.084013	0.909521
11.9001	0.0840328	0.909986
11.9001	0.0840328	0.909771
11.8971	0.0840538	0.90915
11.8907	0.0840991	0.909213
11.8897	0.0841061	0.909333
11.8897	0.0841061	0.909307
11.8877	0.0841206	0.909189
11.8858	0.0841342	0.909209
11.879	0.0841819	0.909477
11.8759	0.0842038	0.909302
11.8754	0.0842075	0.909793
11.8725	0.0842282	0.90969
11.8657	0.0842763	0.910108
11.8618	0.0843041	0.909818
11.8588	0.0843258	0.909754
11.8588	0.0843258	0.909711
11.8555	0.0843489	0.909713
11.851	0.0843808	0.909526
11.8485	0.0843989	0.909251
11.8477	0.0844045	0.909209
11.8451	0.0844232	0.909342
11.8451	0.0844232	0.908779
11.8386	0.0844694	0.909654
11.8365	0.0844843	0.909717
11.8338	0.0845037	0.909563
11.8303	0.084529	0.90983
11.828	0.0845448	0.910017
11.828	0.0845448	0.909948
11.8232	0.0845793	0.90994
11.8212	0.0845934	0.909621
11.8182	0.0846155	0.909572
11.8179	0.0846177	0.910224
11.816	0.0846308	0.909924
11.808	0.0846884	0.910517
11.8077	0.0846906	0.910882
11.806	0.0847029	0.911308
11.8043	0.0847148	0.91164
11.8043	0.0847148	0.911338
11.8043	0.0847148	0.911254
11.8002	0.0847444	0.911652
11.7972	0.084766	0.911378
11.7942	0.0847876	0.911554
11.7942	0.0847876	0.911448
11.7918	0.0848048	0.911366
11.789	0.0848249	0.911934
11.7814	0.0848794	0.911962
11.7787	0.0848988	0.911851
11.7774	0.0849087	0.911986
11.7763	0.0849162	0.911823
11.774	0.0849329	0.911898
11.7714	0.0849517	0.911977
11.7673	0.0849813	0.912207
11.7649	0.0849984	0.911881
11.7605	0.0850301	0.911887
11.7546	0.0850729	0.912214
11.752	0.0850922	0.912481
11.7501	0.0851057	0.912212
11.7473	0.0851262	0.912495
11.7449	0.0851434	0.912359
11.7427	0.0851591	0.912568
11.7401	0.0851784	0.912666
11.7373	0.0851986	0.913032
11.7373	0.0851986	0.913031
11.7362	0.0852064	0.913048
11.7284	0.0852633	0.913412
11.7273	0.085271	0.914352
11.7273	0.085271	0.913982
11.7273	0.085271	0.913551
11.7245	0.0852912	0.913643
11.724	0.0852951	0.913055
11.7225	0.0853057	0.913031
11.7191	0.0853307	0.912895
11.7145	0.0853644	0.912739
11.7138	0.0853693	0.912487
11.7108	0.0853914	0.912219
11.7021	0.0854549	0.912165
11.6994	0.0854741	0.911986
11.6976	0.0854876	0.911811
11.6975	0.0854886	0.911397
11.6943	0.0855116	0.911082
11.6904	0.0855405	0.910772
11.6877	0.0855597	0.911258
11.6877	0.0855597	0.910948
11.6877	0.0855597	0.910811
11.6868	0.0855664	0.911343
11.6845	0.0855837	0.911441
11.6829	0.0855952	0.911555
11.6779	0.0856317	0.911283
11.6769	0.0856394	0.911099
11.6746	0.0856557	0.911266
11.6733	0.0856653	0.911103
11.6707	0.0856845	0.910941
11.6658	0.085721	0.911132
11.6616	0.0857516	0.910862
11.659	0.0857708	0.911453
11.6583	0.0857756	0.910696
11.6583	0.0857756	0.910922
11.6517	0.0858245	0.910621
11.6486	0.0858475	0.909966
11.6469	0.0858599	0.909988
11.6453	0.0858714	0.910057
11.6434	0.0858858	0.910159
11.64	0.0859106	0.910081
11.6374	0.0859298	0.910284
11.6356	0.0859432	0.910212
11.6324	0.0859671	0.910375
11.6272	0.0860053	0.910601
11.6242	0.0860278	0.910849
11.6227	0.0860388	0.910475
11.6199	0.0860593	0.910435
11.6194	0.0860626	0.910347
11.6164	0.0860851	0.910426
11.6122	0.0861161	0.910738
11.6098	0.0861343	0.910171
11.6098	0.0861343	0.910088
11.6074	0.0861519	0.910175
11.6066	0.0861581	0.909931
11.6044	0.0861743	0.909998
11.5974	0.0862263	0.910043
11.5969	0.0862296	0.910169
11.5969	0.0862296	0.910495
11.5938	0.086253	0.910847
11.5912	0.0862721	0.910567
11.5905	0.0862773	0.910995
11.5905	0.0862778	0.910785
11.5864	0.0863083	0.910616
11.5834	0.0863302	0.910474
11.5809	0.0863487	0.910668
11.5809	0.0863487	0.910302
11.578	0.0863706	0.910937
11.5726	0.0864111	0.910949
11.5714	0.0864201	0.911467
11.5707	0.0864253	0.9115
11.5682	0.0864439	0.911583
11.5669	0.0864539	0.912005
11.5636	0.0864781	0.911807
11.5587	0.0865152	0.911863
11.5585	0.0865166	0.91217
11.5549	0.0865437	0.912604
11.5472	0.0866011	0.912407
11.546	0.0866101	0.912327
11.543	0.0866324	0.912418
11.5428	0.0866339	0.912987
11.5428	0.0866339	0.913127
11.541	0.0866476	0.913673
11.5392	0.0866609	0.913415
11.5344	0.0866969	0.913699
11.5334	0.086705	0.913945
11.5325	0.0867112	0.913932
11.5302	0.0867287	0.914355
11.525	0.0867676	0.914517
11.5231	0.0867822	0.914542
11.5208	0.0867998	0.914448
11.5182	0.0868192	0.914784
11.5176	0.0868234	0.91502
11.5156	0.0868391	0.915121
11.513	0.086858	0.91501
11.5098	0.0868826	0.915451
11.508	0.0868958	0.915632
11.5051	0.0869181	0.915868
11.5023	0.0869393	0.916032
11.4957	0.086989	0.916316
11.4957	0.086989	0.916414
11.4934	0.0870065	0.916361
11.49	0.0870324	0.916725
11.4864	0.0870598	0.916872
11.4855	0.087066	0.916731
11.4832	0.0870834	0.915604
11.4832	0.0870834	0.916052
11.4806	0.0871037	0.916037
11.479	0.0871155	0.916029
11.4717	0.0871707	0.91618
11.4697	0.087186	0.915955
11.4677	0.0872013	0.915837
11.4677	0.0872013	0.915727
11.4666	0.0872096	0.915822
11.4646	0.0872249	0.915527
11.4605	0.0872565	0.915574
11.4584	0.087272	0.915323
11.4569	0.087284	0.91528
11.4553	0.0872956	0.915476
11.4553	0.0872956	0.915766
11.4553	0.0872956	0.915522
11.448	0.0873513	0.915328
11.445	0.0873744	0.914896
11.4425	0.0873932	0.915226
11.4399	0.0874132	0.914964
11.4388	0.0874214	0.914893
11.4356	0.0874459	0.914954
11.4338	0.0874602	0.91484
11.4334	0.0874628	0.914888
11.4307	0.0874837	0.914539
11.4307	0.0874837	0.914659
11.4267	0.087514	0.914558
11.4215	0.0875541	0.914056
11.4215	0.0875541	0.914406
11.4208	0.0875595	0.91416
11.4184	0.0875776	0.91381
11.4175	0.0875849	0.913502
11.4132	0.0876177	0.91362
11.4097	0.0876449	0.913839
11.4093	0.087648	0.913877
11.4078	0.087659	0.913731
11.4031	0.0876953	0.913495
11.3968	0.0877441	0.913772
11.394	0.0877652	0.913472
11.394	0.0877652	0.913403
11.394	0.0877652	0.913824
11.3915	0.0877846	0.913565
11.3899	0.0877968	0.913893
11.3868	0.0878211	0.913627
11.3849	0.0878354	0.913685
11.3839	0.0878436	0.91358
11.3819	0.0878588	0.91315
11.3764	0.0879013	0.912992
11.3737	0.0879221	0.913228
11.3728	0.0879289	0.91344
11.3728	0.0879289	0.913282
11.3725	0.0879315	0.913721
11.3697	0.087953	0.914266
11.3668	0.0879756	0.914157
11.3647	0.087992	0.913826
11.3596	0.0880315	0.913768
11.3577	0.0880457	0.913964
11.3577	0.0880457	0.913333
11.3577	0.0880457	0.913826
11.3539	0.0880758	0.914025
11.3487	0.0881157	0.914749
11.3487	0.0881157	0.914357
11.3487	0.0881157	0.9144
11.3487	0.0881157	0.914148
11.3461	0.088136	0.914861
11.3457	0.088139	0.914702
11.3429	0.0881612	0.914716
11.3404	0.0881805	0.915345
11.3367	0.0882089	0.91499
11.3342	0.0882283	0.915315
11.3335	0.0882336	0.915149
11.3277	0.0882788	0.915232
11.3253	0.0882981	0.915428
11.3222	0.0883223	0.915301
11.3212	0.0883298	0.915442
11.3188	0.0883486	0.915596
11.3176	0.0883577	0.915599
11.3135	0.0883903	0.915897
11.3128	0.0883951	0.915669
11.312	0.0884014	0.915765
11.3099	0.0884184	0.915705
11.3089	0.088426	0.916235
11.301	0.0884881	0.916939
11.299	0.0885036	0.916598
11.2966	0.0885222	0.916293
11.295	0.0885345	0.916334
11.2923	0.0885556	0.916028
11.2896	0.088577	0.916212
11.2887	0.0885844	0.916386
11.2862	0.0886041	0.916494
11.2862	0.0886041	0.916663
11.2862	0.0886041	0.916391
11.2806	0.088648	0.916512
11.2773	0.0886737	0.916692
11.2769	0.0886772	0.916885
11.2744	0.0886969	0.916197
11.2744	0.0886969	0.916206
11.2736	0.0887031	0.9163
11.2682	0.0887455	0.916268
11.2655	0.0887664	0.915851
11.2637	0.0887809	0.916014
11.2574	0.0888304	0.915992
11.2538	0.0888589	0.915521
11.2537	0.0888596	0.914862
11.2509	0.088882	0.914939
11.2507	0.0888832	0.914459
11.2479	0.0889052	0.914441
11.2455	0.0889248	0.914004
11.2424	0.0889488	0.913825
11.2421	0.0889514	0.913478
11.2421	0.0889514	0.913903
11.2405	0.0889636	0.913347
11.2392	0.0889745	0.913426
11.2349	0.0890082	0.913461
11.2318	0.0890329	0.912794
11.2304	0.0890437	0.912821
11.228	0.0890634	0.912711
11.2256	0.0890818	0.912685
11.2246	0.0890899	0.912607
11.2242	0.0890929	0.911979
11.2198	0.0891279	0.912074
11.2172	0.0891492	0.912182
11.2159	0.0891591	0.912291
11.2159	0.0891591	0.912139
11.2131	0.0891812	0.912183
11.2072	0.0892282	0.912389
11.2072	0.0892282	0.912131
11.2067	0.0892323	0.912276
11.2043	0.0892512	0.912153
11.2036	0.0892572	0.91247
11.2006	0.0892812	0.912371
11.1983	0.0892996	0.912797
11.1957	0.0893203	0.913207
11.1938	0.0893355	0.913464
11.1908	0.0893589	0.913134
11.187	0.0893893	0.912941
11.1848	0.0894072	0.914099
11.1818	0.0894311	0.914271
11.1813	0.0894353	0.914278
11.1813	0.0894353	0.914115
11.1813	0.0894353	0.914212
11.1791	0.0894523	0.91399
11.1739	0.0894941	0.913887
11.1727	0.0895042	0.914422
11.1727	0.0895042	0.91437
11.1727	0.0895042	0.913986
11.171	0.0895175	0.914408
11.1698	0.0895271	0.914884
11.1638	0.0895753	0.915284
11.1612	0.089596	0.915614
11.1612	0.089596	0.915618
11.1586	0.0896166	0.915929
11.1577	0.0896239	0.915643
11.1555	0.0896418	0.915044
11.1533	0.0896597	0.91539
11.151	0.089678	0.91548
11.148	0.0897019	0.915503
11.147	0.0897106	0.91562
11.143	0.0897426	0.915593
11.1388	0.0897761	0.915299
11.1384	0.0897793	0.915856
11.1358	0.0898008	0.915806
11.1352	0.0898054	0.916175
11.1316	0.0898347	0.91612
11.129	0.0898557	0.915976
11.1271	0.0898708	0.916802
11.1271	0.0898708	0.916309
11.1244	0.0898923	0.916436
11.1243	0.0898937	0.916073
11.1183	0.0899416	0.91658
11.1148	0.08997	0.916237
11.113	0.0899851	0.915869
11.113	0.0899851	0.916135
11.1123	0.0899901	0.915372
11.1101	0.0900079	0.915912
11.1093	0.0900147	0.915731
11.1057	0.090044	0.915986
11.1045	0.0900536	0.91609
11.1043	0.0900549	0.915497
11.1017	0.0900764	0.915729
11.1009	0.0900828	0.91601
11.0961	0.090122	0.916035
11.0948	0.0901325	0.915246
11.0933	0.0901448	0.915211
11.0924	0.0901516	0.915197
11.0888	0.0901808	0.914998
11.0877	0.0901904	0.915335
11.0877	0.0901904	0.91503
11.0831	0.0902277	0.915227
11.0803	0.0902501	0.91487
11.0778	0.090271	0.914575
11.0709	0.090327	0.914039
11.0709	0.090327	0.91452
11.0687	0.0903447	0.913911
11.0681	0.0903497	0.912818
11.0681	0.0903497	0.913048
11.0654	0.0903716	0.91298
11.0625	0.0903952	0.912668
11.0608	0.0904093	0.912213
11.0597	0.090418	0.911465
11.0597	0.090418	0.911598
11.0577	0.0904348	0.911165
11.0553	0.0904543	0.910542
11.0491	0.0905047	0.910588
11.0476	0.0905175	0.910716
11.0459	0.0905315	0.910044
11.0459	0.0905315	0.910157
11.0455	0.0905347	0.910356
11.0426	0.0905583	0.910204
11.0381	0.0905955	0.909949
11.0376	0.0905996	0.909268
11.0367	0.0906064	0.909598
11.0348	0.0906223	0.909722
11.0348	0.0906223	0.909596
11.0325	0.0906413	0.909348
11.0274	0.0906835	0.909604
11.0265	0.0906903	0.90898
11.0265	0.0906903	0.909395
11.0243	0.0907089	0.908701
11.0214	0.0907324	0.908633
11.0189	0.0907533	0.908823
11.016	0.0907768	0.908769
11.0155	0.0907809	0.90898
11.0131	0.0908013	0.908871
11.0128	0.0908035	0.908501
11.0127	0.0908044	0.907976
11.0068	0.0908529	0.90818
11.0046	0.0908714	0.908626
11.0046	0.0908714	0.908045
11.0046	0.0908714	0.90827
11.0023	0.09089	0.908284
11.0018	0.090894	0.908599
10.999	0.0909171	0.908333
10.9933	0.0909641	0.908321
10.9909	0.0909844	0.908234
10.9909	0.0909844	0.908261
10.9852	0.0910318	0.908646
10.9814	0.0910634	0.907348
10.98	0.0910747	0.907299
10.9778	0.0910932	0.907124
10.9773	0.0910973	0.90768
10.9737	0.0911271	0.907624
10.9718	0.0911424	0.90766
10.9718	0.0911424	0.90753
10.9718	0.0911424	0.907659
10.9709	0.0911501	0.907237
10.9691	0.0911649	0.907669
10.9642	0.0912055	0.907663
10.9631	0.091215	0.907703
10.961	0.0912326	0.907443
10.961	0.0912326	0.907428
10.9592	0.0912476	0.907514
10.9583	0.0912551	0.907754
10.9566	0.0912693	0.907699
10.9548	0.0912846	0.908077
10.9508	0.0913179	0.908136
10.9502	0.0913226	0.908492
10.9482	0.0913395	0.908061
10.9475	0.0913451	0.907837
10.9447	0.0913687	0.908147
10.9394	0.0914126	0.908234
10.9376	0.0914276	0.907845
10.9367	0.0914351	0.907972
10.936	0.0914411	0.907583
10.9332	0.0914645	0.907895
10.9314	0.09148	0.907879
10.93	0.0914915	0.907797
10.9285	0.091504	0.907951
10.926	0.0915249	0.908452
10.9206	0.0915701	0.908922
10.918	0.0915923	0.908693
10.9177	0.0915947	0.908822
10.9153	0.0916147	0.909206
10.9153	0.0916147	0.908671
10.915	0.0916172	0.909565
10.9126	0.0916371	0.909493
10.911	0.091651	0.90934
10.9073	0.091682	0.909413
10.9073	0.091682	0.909369
10.9061	0.0916916	0.909533
10.9046	0.0917044	0.909284
10.9007	0.0917373	0.908995
10.8966	0.0917716	0.908972
10.8958	0.0917781	0.909399
10.894	0.091794	0.908687
10.8923	0.0918076	0.909088
10.8913	0.0918164	0.90904
10.8901	0.0918264	0.908815
10.8873	0.0918497	0.908599
10.8849	0.0918703	0.908611
10.8833	0.0918835	0.908222
10.8833	0.0918835	0.908438
10.8833	0.0918835	0.90859
10.8829	0.0918875	0.907852
10.8777	0.0919311	0.908217
10.8754	0.0919506	0.908142
10.8754	0.0919506	0.908591
10.8741	0.0919615	0.908138
10.8728	0.0919729	0.907675
10.8713	0.0919857	0.907564
10.8685	0.0920089	0.907554
10.8651	0.0920375	0.907325
10.8648	0.0920399	0.906824
10.8648	0.0920399	0.907118
10.8616	0.0920674	0.906834
10.8558	0.0921169	0.906521
10.8543	0.0921294	0.906794
10.8517	0.0921515	0.905995
10.8517	0.0921515	0.906014
10.8517	0.0921515	0.906875
10.85	0.092166	0.905732
10.8473	0.0921892	0.905863
10.8439	0.0922177	0.905573
10.8438	0.0922184	0.905008
10.842	0.0922338	0.905112
10.8412	0.0922407	0.904242
10.8412	0.0922407	0.904889
10.8407	0.0922447	0.904796
10.8356	0.0922881	0.904914
10.8334	0.0923075	0.904733
10.8309	0.0923282	0.904477
10.8288	0.092346	0.904459
10.8281	0.092352	0.904132
10.827	0.0923614	0.903641
10.8223	0.0924021	0.903567
10.8203	0.0924187	0.904441
10.8203	0.0924187	0.903693
10.8143	0.0924701	0.904138
10.8125	0.0924854	0.904064
10.8125	0.0924854	0.903692
10.8125	0.0924857	0.904316
10.8099	0.0925077	0.90386
10.8084	0.0925203	0.903775
10.8054	0.0925461	0.903655
10.8047	0.0925521	0.9032
10.8026	0.0925701	0.903557
10.8021	0.0925743	0.904089
10.7998	0.092594	0.903351
10.7972	0.0926164	0.90329
10.7922	0.0926597	0.903084
10.7918	0.092663	0.903204
[truncated: 450,598+ more rows]
